# Supplementary material for: 2-Azido-1-(3,6-dichloro-9H-fluoren-1-yl)ethanone
Source: Acta Crystallogr Sect E Struct Rep Online. 2011 Sep 17;67(Pt 10):o2656–7. doi: 10.1107/S1600536811036762 (PMC3201472; doi:10.1107/S1600536811036762)
Supplement: Supplementary file 2 [file e-67-o2656-Isup2.hkl]

# 
# h,k,l, Fc-squared, Fo-squared, sigma(Fo-squared) and status flag 
# 
data_I
_shelx_title ' gkn1n_0m in P2(1)/c (100K)' 
_shelx_refln_list_code          4 
_shelx_F_calc_maximum      302.68 
_exptl_crystal_F_000       648.00 
_reflns_d_resolution_high  0.7097 
 
loop_ 
 _symmetry_equiv_pos_as_xyz 
 'x, y, z' 
 '-x, y+1/2, -z+1/2' 
 '-x, -y, -z' 
 'x, -y-1/2, z-1/2' 
 
_cell_length_a    10.7303 
_cell_length_b    18.7012 
_cell_length_c     6.8952 
_cell_angle_alpha  90.000 
_cell_angle_beta   98.610 
_cell_angle_gamma  90.000 
 
_shelx_F_squared_multiplier     1.000 
 
loop_ 
 _refln_index_h 
 _refln_index_k 
 _refln_index_l 
 _refln_F_squared_calc 
 _refln_F_squared_meas 
 _refln_F_squared_sigma 
 _refln_observed_status 
   1   0   0     1663.88     1419.94     34.97 o 
   2   0   0    24030.23    22238.06    360.40 o 
   3   0   0     2235.19     2242.82     19.71 o 
   4   0   0    10331.88    10853.40     91.86 o 
   5   0   0        5.32       -0.50      0.50 o 
   6   0   0     4272.66     4466.33     45.47 o 
   7   0   0     2229.97     2197.17     19.47 o 
   8   0   0     4919.75     4735.82     45.73 o 
   9   0   0     1748.69     1668.15     16.94 o 
  10   0   0      966.68      906.39     14.46 o 
  11   0   0     1457.20     1450.55     16.51 o 
  12   0   0      129.31      120.88      4.49 o 
  13   0   0       14.74       12.83      2.70 o 
  14   0   0       12.33       11.46      2.75 o 
   1   1   0     1813.65     1898.11     11.36 o 
   2   1   0      520.15      534.03      3.46 o 
   3   1   0      519.91      483.12      3.53 o 
   4   1   0     1675.52     1744.85     10.21 o 
   5   1   0       37.69       51.38      1.42 o 
   6   1   0      154.38      192.78      2.45 o 
   7   1   0      214.67      219.75      3.30 o 
   8   1   0      640.83      629.63      6.40 o 
   9   1   0      355.21      398.36      4.87 o 
  10   1   0       41.30       44.82      2.04 o 
  11   1   0      164.82      144.10      3.28 o 
  12   1   0        0.86        1.24      1.09 o 
  13   1   0       49.12       46.93      2.99 o 
  14   1   0       39.42       36.79      3.08 o 
   0   2   0     2838.22     2907.90     34.52 o 
   1   2   0       93.26      110.87      1.16 o 
   2   2   0      273.94      264.64      2.04 o 
   3   2   0     1068.15     1083.96      6.29 o 
   4   2   0       12.80       25.60      0.85 o 
   5   2   0     5404.92     5405.61     28.48 o 
   6   2   0      498.18      421.45      4.03 o 
   7   2   0      660.91      632.39      7.40 o 
   8   2   0      456.73      453.07      5.27 o 
   9   2   0      220.84      214.74      3.94 o 
  10   2   0      236.78      231.26      3.63 o 
  11   2   0      954.31      939.82      9.66 o 
  12   2   0      318.14      347.67      8.07 o 
  13   2   0      246.67      250.73      6.16 o 
  14   2   0      259.61      256.81      6.43 o 
   1   3   0     1751.54     1821.35     16.55 o 
   2   3   0     1797.80     1732.61      9.73 o 
   3   3   0     1519.11     1589.77      8.69 o 
   4   3   0    16797.41    16774.89    149.60 o 
   5   3   0      201.28      270.00      2.80 o 
   6   3   0     1576.96     1686.11     10.23 o 
   7   3   0      112.54      112.71      2.22 o 
   8   3   0        2.58        1.03      0.43 o 
   9   3   0        1.42        0.47      0.45 o 
  10   3   0       87.32       73.85      2.19 o 
  11   3   0       90.03       86.14      2.94 o 
  12   3   0      320.81      356.68      6.36 o 
  13   3   0      158.44      173.81      5.21 o 
  14   3   0      483.75      542.36     10.65 o 
   0   4   0     1663.76     1745.33     18.96 o 
   1   4   0     2577.31     2578.18     14.99 o 
   2   4   0      135.18      138.63      1.48 o 
   3   4   0     1806.95     1743.67     10.26 o 
   4   4   0     2300.38     2343.34     12.64 o 
   5   4   0      403.28      449.84      4.38 o 
   6   4   0      365.03      384.51      4.02 o 
   7   4   0     2449.21     2402.76     14.86 o 
   8   4   0      178.74      168.24      2.64 o 
   9   4   0      948.64      898.82      7.30 o 
  10   4   0        1.06        1.87      0.92 o 
  11   4   0      157.12      165.73      3.95 o 
  12   4   0        6.10        7.69      1.67 o 
  13   4   0       68.55       91.94      5.05 o 
  14   4   0        0.08        0.33      2.48 o 
   1   5   0      226.38      240.13      3.10 o 
   2   5   0     1534.46     1646.80     10.89 o 
   3   5   0        8.08       11.74      0.64 o 
   4   5   0      257.41      196.26      2.36 o 
   5   5   0      145.48      151.00      2.09 o 
   6   5   0       19.23       24.34      1.18 o 
   7   5   0        0.40        2.68      0.59 o 
   8   5   0       10.19        7.36      0.86 o 
   9   5   0      208.55      222.00      3.54 o 
  10   5   0        0.49       -0.60      1.76 o 
  11   5   0      163.74      159.87      4.88 o 
  12   5   0        4.19        2.69      1.42 o 
  13   5   0       22.55       16.88      3.20 o 
  14   5   0        4.20        4.86      2.97 o 
   0   6   0     1185.57     1284.21     13.60 o 
   1   6   0     1129.88     1179.18      9.51 o 
   2   6   0     1167.14     1270.55     12.26 o 
   3   6   0     1411.18     1384.19      9.21 o 
   4   6   0     2272.99     2409.87     14.96 o 
   5   6   0      157.55      182.40      2.47 o 
   6   6   0       24.30       14.27      0.92 o 
   7   6   0      126.20      122.44      2.49 o 
   8   6   0     2081.33     2171.94     14.31 o 
   9   6   0      264.63      222.00      4.40 o 
  10   6   0      721.22      692.05      9.54 o 
  11   6   0      163.16      164.63      4.74 o 
  12   6   0      154.47      142.99      5.17 o 
  13   6   0        0.01       -3.00      3.00 o 
  14   6   0       70.48       64.41      6.60 o 
   1   7   0       77.63       87.17      2.61 o 
   2   7   0      938.90      920.36      7.29 o 
   3   7   0     3493.00     3741.44     22.35 o 
   4   7   0        4.54        0.73      0.41 o 
   5   7   0      398.70      459.45      4.32 o 
   6   7   0       53.20       56.52      1.98 o 
   7   7   0     1748.47     1729.23     11.80 o 
   8   7   0       14.85       18.34      1.56 o 
   9   7   0     1123.33     1133.62     12.54 o 
  10   7   0       39.44       33.53      2.55 o 
  11   7   0       11.02        8.71      3.50 o 
  12   7   0       19.00       20.31      3.96 o 
  13   7   0        0.98       -1.68      1.88 o 
  14   7   0      105.60      102.93      8.25 o 
   0   8   0     2338.54     2466.26     24.37 o 
   1   8   0     1383.84     1430.38     11.15 o 
   2   8   0       39.82       32.76      1.33 o 
   3   8   0     1851.54     1930.47     13.52 o 
   4   8   0       65.19       51.69      1.31 o 
   5   8   0      129.07      123.86      2.02 o 
   6   8   0       35.01       45.74      1.49 o 
   7   8   0       46.44       37.56      2.02 o 
   8   8   0      640.14      581.36      7.21 o 
   9   8   0       60.57       51.35      2.95 o 
  10   8   0      431.41      422.74      7.43 o 
  11   8   0        3.53        7.19      1.94 o 
  12   8   0        2.37        3.33      2.10 o 
  13   8   0       11.52        9.69      3.46 o 
  14   8   0       55.56       67.57      8.28 o 
   1   9   0      308.16      303.10      4.22 o 
   2   9   0     1114.66     1135.94      9.51 o 
   3   9   0       38.86       39.24      1.33 o 
   4   9   0      187.00      181.44      2.86 o 
   5   9   0      224.35      207.08      3.16 o 
   6   9   0     1454.62     1424.45     11.32 o 
   7   9   0        1.85        1.63      1.10 o 
   8   9   0      535.73      529.17      6.95 o 
   9   9   0      340.17      311.09      6.14 o 
  10   9   0      107.81      116.25      4.56 o 
  11   9   0       32.36       28.69      3.78 o 
  12   9   0      181.86      185.65      9.42 o 
  13   9   0      296.24      302.83     18.83 o 
  14   9   0       74.88       86.53      7.73 o 
   0  10   0      998.34     1196.05     14.71 o 
   1  10   0     1934.94     2001.98     17.38 o 
   2  10   0      664.37      665.40      7.22 o 
   3  10   0     2127.46     2074.49     17.22 o 
   4  10   0     1053.99      975.49      7.98 o 
   5  10   0      363.00      341.32      5.17 o 
   6  10   0        6.93        7.61      1.34 o 
   7  10   0       23.84       14.05      1.41 o 
   8  10   0     1479.63     1330.44     12.44 o 
   9  10   0      169.64      141.90      4.70 o 
  10  10   0      544.95      520.20      9.49 o 
  11  10   0       44.93       38.56      4.65 o 
  12  10   0       82.89       85.97      6.04 o 
  13  10   0       66.35       83.43      7.76 o 
   1  11   0     2093.08     2086.41     16.12 o 
   2  11   0       60.99       70.85      2.60 o 
   3  11   0       38.80       37.32      1.60 o 
   4  11   0     1634.52     1589.20     12.59 o 
   5  11   0     1461.58     1442.04     17.35 o 
   6  11   0      745.65      713.50      9.60 o 
   7  11   0      341.55      345.92      5.93 o 
   8  11   0       16.44       21.02      2.36 o 
   9  11   0        7.76        5.42      2.53 o 
  10  11   0      309.51      321.58     12.21 o 
  11  11   0       22.62       15.58      3.01 o 
  12  11   0      128.71      140.70      6.93 o 
  13  11   0       26.11       25.47      4.79 o 
   0  12   0      368.03      390.48      8.93 o 
   1  12   0       61.04       60.58      2.42 o 
   2  12   0        7.07        4.39      0.94 o 
   3  12   0     1249.39     1275.66     11.05 o 
   4  12   0       14.97       11.49      1.66 o 
   5  12   0     1040.51      996.18     13.90 o 
   6  12   0       52.44       57.61      3.60 o 
   7  12   0       23.52       17.03      2.26 o 
   8  12   0       47.42       51.94      3.98 o 
   9  12   0       21.73       14.42      2.12 o 
  10  12   0        0.09        3.30      2.12 o 
  11  12   0        3.29        8.45      2.60 o 
  12  12   0      300.56      333.74     12.21 o 
  13  12   0       94.93       91.81      8.05 o 
   1  13   0     3292.90     3088.80     22.87 o 
   2  13   0       80.65       66.06      2.41 o 
   3  13   0        4.40        6.31      0.97 o 
   4  13   0     2048.23     1912.45     21.64 o 
   5  13   0     2773.55     2549.67     37.25 o 
   6  13   0     1291.59     1269.70     16.98 o 
   7  13   0      157.93      140.41      4.39 o 
   8  13   0      313.40      329.31      8.37 o 
   9  13   0       48.26       44.44      5.40 o 
  10  13   0      284.57      289.59     11.20 o 
  11  13   0       87.92       84.32      9.22 o 
  12  13   0     1228.46     1330.31     37.32 o 
  13  13   0        4.64       11.29      6.55 o 
   0  14   0       90.01       75.97      4.25 o 
   1  14   0       41.73       42.11      3.03 o 
   2  14   0       82.03       85.53      2.78 o 
   3  14   0      419.95      377.75      7.23 o 
   4  14   0       11.16       15.32      2.52 o 
   5  14   0        0.59       -1.36      1.36 o 
   6  14   0      114.58       98.33      4.60 o 
   7  14   0      328.44      306.41      7.94 o 
   8  14   0        2.45        6.53      2.00 o 
   9  14   0       16.26       25.87      4.73 o 
  10  14   0       70.06       64.94      6.69 o 
  11  14   0       21.34       17.53      6.70 o 
  12  14   0        0.72       -4.92      4.92 o 
   1  15   0     1579.14     1473.52     13.85 o 
   2  15   0     1863.75     1772.05     18.96 o 
   3  15   0        0.13        0.68      1.75 o 
   4  15   0      530.63      469.01      9.46 o 
   5  15   0       30.11       34.86      3.33 o 
   6  15   0      757.19      713.55     12.43 o 
   7  15   0       37.68       40.48      5.79 o 
   8  15   0       44.71       34.65      6.82 o 
   9  15   0        0.01        0.99      3.19 o 
  10  15   0      195.23      185.10      9.68 o 
  11  15   0      112.48      107.64     12.50 o 
  12  15   0        2.35        4.79      5.82 o 
   0  16   0      109.99      107.54      5.26 o 
   1  16   0      183.15      157.62      4.52 o 
   2  16   0       72.64       73.65      3.96 o 
   3  16   0      575.34      508.18     13.77 o 
   4  16   0        2.99        1.86      1.58 o 
   5  16   0      260.45      242.35     11.72 o 
   6  16   0      106.04      115.61      5.17 o 
   7  16   0       45.45       59.65      4.55 o 
   8  16   0      152.70      140.31      8.37 o 
   9  16   0        2.96        2.38      3.54 o 
  10  16   0        0.24       -4.53      4.53 o 
  11  16   0        3.53        8.27      6.09 o 
   1  17   0      371.54      341.66      6.56 o 
   2  17   0        4.04        9.45      2.43 o 
   3  17   0      438.84      442.23      9.50 o 
   4  17   0       68.65       76.79      5.51 o 
   5  17   0        8.08       14.14      2.61 o 
   6  17   0      413.53      396.94      9.46 o 
   7  17   0       80.60       71.99      6.83 o 
   8  17   0      127.98      132.13      9.58 o 
   9  17   0       39.43       29.56      5.44 o 
  10  17   0      256.74      259.26     16.07 o 
  11  17   0        1.29        2.75      6.27 o 
   0  18   0      476.93      584.03     13.66 o 
   1  18   0      185.31      204.79      5.76 o 
   2  18   0      179.65      209.40      6.73 o 
   3  18   0      297.79      291.75     10.29 o 
   4  18   0        3.45       -0.25      1.77 o 
   5  18   0       13.92       13.67      2.50 o 
   6  18   0       39.28       34.27      3.76 o 
   7  18   0       67.16       74.94      7.14 o 
   8  18   0      160.52      151.56      8.89 o 
   9  18   0       37.02       54.25      9.60 o 
  10  18   0      130.77      146.76     14.57 o 
   1  19   0        4.93        7.62      3.15 o 
   2  19   0      726.30      709.86     18.95 o 
   3  19   0       94.22       93.80      5.17 o 
   4  19   0       45.23       53.54      4.48 o 
   5  19   0      862.74      847.31     14.83 o 
   6  19   0       48.02       45.94      5.98 o 
   7  19   0       20.69       12.16      4.30 o 
   8  19   0      189.01      214.96     11.95 o 
   9  19   0      735.03      798.75     28.65 o 
  10  19   0       39.66       47.46      9.80 o 
   0  20   0       11.90       22.29      3.76 o 
   1  20   0       32.71       28.71      2.94 o 
   2  20   0      254.20      240.46      9.67 o 
   3  20   0      239.91      249.02      7.79 o 
   4  20   0       99.79      106.03      5.57 o 
   5  20   0      648.70      626.60     21.72 o 
   6  20   0      167.14      155.73      8.95 o 
   7  20   0       18.74       14.06      4.66 o 
   8  20   0       74.75       77.30     11.06 o 
   9  20   0       62.09       84.15     11.97 o 
   1  21   0        1.84       -0.16      2.76 o 
   2  21   0      958.08      918.83     17.78 o 
   3  21   0      645.38      637.38     12.91 o 
   4  21   0      882.83      868.62     15.57 o 
   5  21   0       19.39       22.72      5.03 o 
   6  21   0       13.46       15.10      4.53 o 
   7  21   0      557.08      550.03     23.32 o 
   8  21   0        4.83       22.52      7.47 o 
   9  21   0      172.30      169.54     14.67 o 
   0  22   0        9.78       20.21      3.71 o 
   1  22   0      383.31      387.53     10.01 o 
   2  22   0        0.33        7.55      2.51 o 
   3  22   0      221.36      247.59      8.13 o 
   4  22   0       79.29       74.59      7.89 o 
   5  22   0      139.05      149.92      9.00 o 
   6  22   0        0.02        6.34      6.66 o 
   7  22   0       11.30       19.51      7.40 o 
   8  22   0      196.76      217.75     15.91 o 
   1  23   0       24.86       23.55      4.29 o 
   2  23   0      659.43      637.78     13.38 o 
   3  23   0       28.65       30.75      5.25 o 
   4  23   0      616.35      613.88     17.25 o 
   5  23   0       84.48       95.18     11.89 o 
   6  23   0       57.98       65.25     10.48 o 
   7  23   0        8.42        8.06      6.83 o 
   0  24   0     1263.22     1317.26     35.35 o 
   1  24   0       59.21       76.20      7.22 o 
   2  24   0      142.16      168.08      6.96 o 
   3  24   0       16.35       12.70      6.47 o 
   4  24   0       66.99       74.89     10.85 o 
   5  24   0       24.29       26.32      7.73 o 
   6  24   0      123.09      122.60     13.96 o 
   1  25   0      277.25      343.25     13.86 o 
   2  25   0      210.86      208.49      9.91 o 
   3  25   0      129.19      156.33     13.08 o 
   4  25   0        5.50       10.90      6.26 o 
   0  26   0      162.84      180.15     12.62 o 
   1  26   0        0.80       11.07      4.72 o 
   2  26   0       11.73       10.58      5.41 o 
 -14   1   1      212.66      254.46     14.00 o 
 -13   1   1      160.25      159.24      3.97 o 
 -12   1   1        9.40        6.97      1.14 o 
 -11   1   1       62.80       75.07      2.53 o 
 -10   1   1       11.58       12.92      1.05 o 
  -9   1   1     2985.73     2960.18     17.30 o 
  -8   1   1       47.60       52.88      1.69 o 
  -7   1   1      457.91      415.57      4.14 o 
  -6   1   1        0.52        1.85      0.43 o 
  -5   1   1     1847.38     1963.82     10.96 o 
  -4   1   1     1928.41     1841.26      9.98 o 
  -3   1   1      813.53      789.02      4.55 o 
  -2   1   1     9742.71     9818.16     51.50 o 
  -1   1   1      404.21      422.06      2.94 o 
   0   1   1     1536.57     1564.75     11.59 o 
   1   1   1        0.31       -0.42      0.76 o 
   2   1   1     6196.05     6524.21     63.76 o 
   3   1   1     3692.17     3717.20     31.24 o 
   4   1   1      979.44      932.68     10.22 o 
   5   1   1     2418.66     2561.11     20.54 o 
   6   1   1       72.12       64.61      2.08 o 
   7   1   1     1793.27     1737.91     14.47 o 
   8   1   1      233.03      235.58      4.06 o 
   9   1   1     1343.22     1379.31     13.36 o 
  10   1   1        0.94        0.46      1.26 o 
  11   1   1        0.12       -0.03      1.44 o 
  12   1   1        0.57        1.90      1.44 o 
  13   1   1        8.54       10.39      2.14 o 
  14   1   1      514.77      575.13     13.09 o 
 -14   2   1      193.73      209.84      9.00 o 
 -13   2   1      172.84      171.26      5.00 o 
 -12   2   1       16.06       14.50      1.40 o 
 -11   2   1        2.00        3.02      0.83 o 
 -10   2   1       47.13       36.05      1.74 o 
  -9   2   1     1361.35     1314.46      9.57 o 
  -8   2   1      337.89      343.66      4.07 o 
  -7   2   1      182.57      184.00      2.68 o 
  -6   2   1     1710.18     1834.55     10.82 o 
  -5   2   1      724.47      762.33      5.06 o 
  -4   2   1     1636.84     1702.17      9.51 o 
  -3   2   1      675.02      663.77      4.14 o 
  -2   2   1     1403.79     1387.63      8.04 o 
  -1   2   1     2391.83     2493.44     25.72 o 
   0   2   1      175.93      182.49      2.48 o 
   1   2   1      224.17      238.62      2.88 o 
   2   2   1       18.96       26.40      3.90 o 
   3   2   1      540.32      574.20      5.91 o 
   4   2   1      460.99      520.64      5.94 o 
   5   2   1     1291.11     1298.28     13.92 o 
   6   2   1      159.12      190.26      3.65 o 
   7   2   1      339.76      328.63      4.89 o 
   8   2   1      485.71      494.02      7.54 o 
   9   2   1      233.01      233.80     11.82 o 
  10   2   1       11.52        5.47      1.72 o 
  11   2   1      127.74      128.51      4.79 o 
  12   2   1       28.98       27.88      2.60 o 
  13   2   1      120.42      116.75      4.78 o 
  14   2   1       19.95       18.77      3.29 o 
 -14   3   1       30.26       34.28      3.40 o 
 -13   3   1       12.78        9.45      1.86 o 
 -12   3   1       22.79       28.64      2.03 o 
 -11   3   1      225.08      221.98      4.16 o 
 -10   3   1        1.73        1.23      0.67 o 
  -9   3   1      807.72      756.08      6.68 o 
  -8   3   1      772.08      784.11      6.52 o 
  -7   3   1      678.99      705.66      5.36 o 
  -6   3   1       16.40       19.43      0.95 o 
  -5   3   1      830.84      708.27      4.88 o 
  -4   3   1     2445.76     2508.66     13.34 o 
  -3   3   1      967.61      988.67      6.01 o 
  -2   3   1     8924.22     8758.81     81.02 o 
  -1   3   1       33.43       39.34      1.21 o 
   0   3   1      670.75      718.96      4.27 o 
   1   3   1     4284.21     4492.63     27.45 o 
   2   3   1     9887.32     9736.91     76.19 o 
   3   3   1     1058.25     1062.11      9.60 o 
   4   3   1      554.68      619.44      6.21 o 
   5   3   1      130.97      209.65      3.35 o 
   6   3   1     1036.01     1068.86     10.05 o 
   7   3   1      638.61      623.93      7.42 o 
   8   3   1      156.50      144.54      3.86 o 
   9   3   1     2509.38     2316.99     39.00 o 
  10   3   1      162.96      167.61      5.96 o 
  11   3   1      165.83      150.53      5.13 o 
  12   3   1        0.32        1.23      1.90 o 
  13   3   1      486.04      501.57      9.20 o 
  14   3   1        1.72        1.02      2.03 o 
 -14   4   1       16.67       13.70      2.46 o 
 -13   4   1        7.70        4.48      2.09 o 
 -12   4   1       38.80       40.57      2.94 o 
 -11   4   1      532.44      532.02      6.40 o 
 -10   4   1       14.84       22.14      1.41 o 
  -9   4   1     1940.53     1848.10     12.22 o 
  -8   4   1      894.61      883.27      7.24 o 
  -7   4   1      105.09      101.98      1.97 o 
  -6   4   1      224.36      209.68      2.42 o 
  -5   4   1     3624.94     3628.56     18.11 o 
  -4   4   1      646.91      665.73      4.81 o 
  -3   4   1      402.63      410.51      3.50 o 
  -2   4   1      622.55      601.30      4.68 o 
  -1   4   1      776.67      824.92      5.33 o 
   0   4   1     5391.06     5578.79     33.57 o 
   1   4   1      426.86      470.12      3.78 o 
   2   4   1     4904.35     4955.97     27.88 o 
   3   4   1     3713.46     3847.50     26.28 o 
   4   4   1      502.47      528.42      7.28 o 
   5   4   1      629.20      618.19      6.61 o 
   6   4   1      545.19      539.75      8.87 o 
   7   4   1        7.64        7.10      1.03 o 
   8   4   1      529.89      534.45     11.24 o 
   9   4   1      204.65      173.74      5.80 o 
  10   4   1      361.97      392.97      9.01 o 
  11   4   1      169.18      177.20      5.65 o 
  12   4   1        0.61        3.12      1.62 o 
  13   4   1       24.43       28.31      2.84 o 
  14   4   1       27.88       22.78      3.44 o 
 -14   5   1       31.27       34.84      3.60 o 
 -13   5   1     1104.13     1178.18     14.48 o 
 -12   5   1       50.50       51.60      3.32 o 
 -11   5   1        1.09        1.39      0.92 o 
 -10   5   1       82.07       92.07      2.57 o 
  -9   5   1      389.57      382.40      4.40 o 
  -8   5   1      420.34      384.72      5.15 o 
  -7   5   1       27.80       33.36      1.29 o 
  -6   5   1      729.56      645.87      5.00 o 
  -5   5   1       89.29      110.20      1.72 o 
  -4   5   1     3634.80     4022.88     19.68 o 
  -3   5   1      397.44      428.37      4.20 o 
  -2   5   1      842.46      856.69      5.95 o 
  -1   5   1      150.07      154.17      1.85 o 
   0   5   1      910.26      970.42      6.83 o 
   1   5   1     1903.89     1995.36     12.24 o 
   2   5   1      859.90      920.72      7.76 o 
   3   5   1      606.46      657.82      6.25 o 
   4   5   1     1915.61     2189.53     15.17 o 
   5   5   1      290.39      280.18      3.81 o 
   6   5   1      115.78       90.31      2.31 o 
   7   5   1      233.87      239.98      3.93 o 
   8   5   1      968.34      904.62     11.79 o 
   9   5   1       15.30       13.17      2.32 o 
  10   5   1        0.27       -0.28      1.23 o 
  11   5   1      227.28      221.18      6.31 o 
  12   5   1       68.27       65.98      4.35 o 
  13   5   1      226.05      248.27      6.47 o 
  14   5   1        5.13        4.26      2.26 o 
 -14   6   1        1.11        0.37      1.77 o 
 -13   6   1      497.08      516.69     10.29 o 
 -12   6   1        3.20        3.86      1.45 o 
 -11   6   1       91.58      104.51      3.46 o 
 -10   6   1        8.65       10.20      1.80 o 
  -9   6   1      730.22      705.42      6.97 o 
  -8   6   1        8.89       11.67      1.30 o 
  -7   6   1      585.74      570.46      5.17 o 
  -6   6   1     1047.28     1031.74      7.03 o 
  -5   6   1       36.56       52.84      1.27 o 
  -4   6   1      896.60      945.60      7.34 o 
  -3   6   1      358.72      345.37      3.41 o 
  -2   6   1     2871.91     2870.21     17.23 o 
  -1   6   1       16.16       20.67      0.86 o 
   0   6   1     1810.56     1855.48     11.84 o 
   1   6   1       68.98       85.27      1.52 o 
   2   6   1      107.69       86.73      2.33 o 
   3   6   1      428.22      490.05      5.31 o 
   4   6   1       51.52       70.64      1.67 o 
   5   6   1     1339.30     1317.06     11.38 o 
   6   6   1      247.02      229.31      3.99 o 
   7   6   1     1883.06     1818.96     17.39 o 
   8   6   1       35.60       43.45      2.98 o 
   9   6   1        8.79        4.83      1.44 o 
  10   6   1       45.97       46.29      3.39 o 
  11   6   1      328.60      338.37      9.07 o 
  12   6   1      171.06      181.06      8.73 o 
  13   6   1      526.37      527.36     12.25 o 
  14   6   1       71.25       69.02      6.06 o 
 -14   7   1       22.10       14.66      3.10 o 
 -13   7   1       13.36       11.91      3.43 o 
 -12   7   1      474.22      465.13      9.41 o 
 -11   7   1       36.05       35.78      2.76 o 
 -10   7   1      559.30      545.39      7.63 o 
  -9   7   1       43.99       49.59      2.31 o 
  -8   7   1      119.98      126.23      2.65 o 
  -7   7   1       44.60       41.86      1.35 o 
  -6   7   1     1181.44     1149.81      8.11 o 
  -5   7   1     3813.43     3967.94     21.26 o 
  -4   7   1     1338.84     1417.31      9.53 o 
  -3   7   1      230.71      279.08      3.50 o 
  -2   7   1       47.25       42.65      1.33 o 
  -1   7   1    10678.47    10880.35     57.12 o 
   0   7   1       64.10       69.23      1.68 o 
   1   7   1     2607.31     2603.97     23.49 o 
   2   7   1      787.91      746.65      6.94 o 
   3   7   1     1450.92     1587.09     13.19 o 
   4   7   1     1539.26     1584.74     12.67 o 
   5   7   1      618.44      648.51      6.26 o 
   6   7   1     3963.54     3957.76     26.50 o 
   7   7   1        8.10        7.52      1.52 o 
   8   7   1        5.09        0.97      1.11 o 
   9   7   1        0.20        3.00      1.31 o 
  10   7   1     1344.08     1293.30     18.49 o 
  11   7   1       13.18       14.23      2.27 o 
  12   7   1       85.71       98.04      5.08 o 
  13   7   1       54.42       57.90      4.99 o 
  14   7   1       22.48       23.41      4.75 o 
 -14   8   1       78.56       83.19      7.48 o 
 -13   8   1       31.81       26.71      3.13 o 
 -12   8   1      236.47      237.11      7.27 o 
 -11   8   1       53.50       51.03      4.02 o 
 -10   8   1      108.83       96.44      3.62 o 
  -9   8   1        0.72        0.75      0.74 o 
  -8   8   1     1468.73     1311.13     11.12 o 
  -7   8   1      892.99      883.89      7.13 o 
  -6   8   1      118.18      117.41      2.17 o 
  -5   8   1      718.28      716.28      6.13 o 
  -4   8   1     1144.56     1220.41      9.26 o 
  -3   8   1     1339.90     1339.12     10.33 o 
  -2   8   1     1736.62     1941.82     12.55 o 
  -1   8   1      847.02      906.40      6.69 o 
   0   8   1      244.61      341.22      3.83 o 
   1   8   1     2432.31     2613.98     17.79 o 
   2   8   1      323.48      389.29      4.76 o 
   3   8   1        4.78        5.71      0.80 o 
   4   8   1     1189.32     1267.88     11.01 o 
   5   8   1      499.01      493.65      5.62 o 
   6   8   1      557.86      530.28      8.17 o 
   7   8   1      166.73      159.09      4.61 o 
   8   8   1     2166.12     1922.81     21.81 o 
   9   8   1       48.87       35.55      2.99 o 
  10   8   1       36.58       37.19      3.19 o 
  11   8   1       18.10       15.13      3.20 o 
  12   8   1      283.92      287.66      7.73 o 
  13   8   1        6.41        6.22      3.43 o 
 -14   9   1        1.46        1.61      2.72 o 
 -13   9   1        2.95        2.54      2.02 o 
 -12   9   1      274.88      272.70      7.45 o 
 -11   9   1       27.24       26.39      4.29 o 
 -10   9   1      620.81      571.06      9.12 o 
  -9   9   1      980.17      898.06     11.09 o 
  -8   9   1      169.31      170.87      3.82 o 
  -7   9   1     2828.07     2721.49     21.83 o 
  -6   9   1     1413.33     1391.06     10.74 o 
  -5   9   1      425.23      389.76      4.57 o 
  -4   9   1      128.03      133.80      2.48 o 
  -3   9   1      909.08     1056.38      9.60 o 
  -2   9   1       36.52       41.86      1.46 o 
  -1   9   1     6058.51     6555.76     44.43 o 
   0   9   1        5.80        5.82      0.78 o 
   1   9   1     8006.02     8639.47     53.38 o 
   2   9   1      246.97      267.36      4.51 o 
   3   9   1     1194.59     1345.45     11.43 o 
   4   9   1     1050.63     1067.84      9.99 o 
   5   9   1     1352.40     1302.36     11.76 o 
   6   9   1      539.35      526.61      6.89 o 
   7   9   1     1855.16     1699.21     17.84 o 
   8   9   1        4.16        2.73      1.33 o 
   9   9   1      128.90      116.87      4.47 o 
  10   9   1      235.85      209.39      6.09 o 
  11   9   1       16.26       14.56      2.39 o 
  12   9   1      343.78      339.43      8.51 o 
  13   9   1       12.11       10.48      3.59 o 
 -13  10   1        0.07        1.81      2.44 o 
 -12  10   1        0.02       -1.70      1.70 o 
 -11  10   1      105.26       89.53      5.90 o 
 -10  10   1      149.47      170.74      7.16 o 
  -9  10   1        0.18        1.67      1.42 o 
  -8  10   1        0.59        2.95      1.14 o 
  -7  10   1      215.27      210.72      4.52 o 
  -6  10   1      134.08      126.23      2.77 o 
  -5  10   1      288.44      285.80      3.93 o 
  -4  10   1      120.33      110.32      2.34 o 
  -3  10   1     1687.99     1602.97     13.73 o 
  -2  10   1      821.39      922.91      8.04 o 
  -1  10   1      417.92      404.92      4.93 o 
   0  10   1     1811.11     2092.31     15.12 o 
   1  10   1      553.04      546.41      6.33 o 
   2  10   1       44.95       32.33      2.01 o 
   3  10   1     2558.63     2436.96     18.24 o 
   4  10   1      388.09      356.58      5.24 o 
   5  10   1       85.75       87.08      2.71 o 
   6  10   1       81.21       62.54      2.57 o 
   7  10   1      309.93      312.77      6.62 o 
   8  10   1       45.72       30.06      2.69 o 
   9  10   1      261.91      235.37      7.52 o 
  10  10   1      251.21      268.94      6.99 o 
  11  10   1       28.61       20.66      2.71 o 
  12  10   1        3.47        2.43      2.05 o 
  13  10   1      314.82      324.04     12.37 o 
 -13  11   1      331.96      342.55     18.19 o 
 -12  11   1      242.98      230.64      8.33 o 
 -11  11   1      105.77      116.26      6.37 o 
 -10  11   1      115.05      112.25      5.55 o 
  -9  11   1       16.03       17.02      2.31 o 
  -8  11   1       27.60       33.31      2.82 o 
  -7  11   1       16.28       22.55      1.92 o 
  -6  11   1      101.21      122.77      3.41 o 
  -5  11   1      111.75      113.16      2.82 o 
  -4  11   1        5.63        8.51      1.23 o 
  -3  11   1       46.27       50.19      1.76 o 
  -2  11   1      441.43      470.79      5.98 o 
  -1  11   1     2198.98     2157.78     15.87 o 
   0  11   1       94.98       90.44      2.86 o 
   1  11   1      508.73      490.01      6.58 o 
   2  11   1       19.24       21.12      2.17 o 
   3  11   1       96.30       92.46      3.36 o 
   4  11   1       77.84       64.63      3.10 o 
   5  11   1      106.43      106.17      3.68 o 
   6  11   1      538.17      539.97      8.67 o 
   7  11   1        0.21       -0.47      1.48 o 
   8  11   1       18.27       12.39      2.83 o 
   9  11   1       59.17       52.45      3.68 o 
  10  11   1      321.78      324.73      7.84 o 
  11  11   1       99.39      101.45      5.48 o 
  12  11   1       45.20       37.21      5.24 o 
  13  11   1      327.22      366.48     13.37 o 
 -13  12   1      169.56      223.21     15.35 o 
 -12  12   1       30.42       32.22      7.77 o 
 -11  12   1       14.01       10.35      3.22 o 
 -10  12   1      422.36      428.45     13.05 o 
  -9  12   1      124.03      104.49      4.52 o 
  -8  12   1      186.96      208.46      5.83 o 
  -7  12   1        6.90        6.89      1.56 o 
  -6  12   1       77.06       76.97      3.43 o 
  -5  12   1     2477.87     2310.63     21.46 o 
  -4  12   1      205.07      206.99      4.16 o 
  -3  12   1     3403.57     3224.38     21.14 o 
  -2  12   1       26.27       29.60      1.50 o 
  -1  12   1        4.00        3.54      0.95 o 
   0  12   1      401.61      405.84      6.10 o 
   1  12   1      573.46      535.90      7.20 o 
   2  12   1      230.64      229.53      5.77 o 
   3  12   1     3010.00     2872.45     25.98 o 
   4  12   1      401.78      423.79      7.53 o 
   5  12   1      768.93      700.74      9.95 o 
   6  12   1       51.23       52.02      3.33 o 
   7  12   1       27.10       27.16      3.10 o 
   8  12   1      809.28      785.77     11.80 o 
   9  12   1       43.92       40.34      3.34 o 
  10  12   1      261.90      276.98      7.30 o 
  11  12   1        1.21       -0.68      1.58 o 
  12  12   1      290.92      292.87     11.86 o 
 -13  13   1      105.23       89.90     11.76 o 
 -12  13   1       32.83       35.66      8.22 o 
 -11  13   1        0.51        0.13      2.09 o 
 -10  13   1        4.94       -2.63      2.80 o 
  -9  13   1        0.14        1.41      1.96 o 
  -8  13   1       75.76       69.12      4.08 o 
  -7  13   1      338.32      302.35      6.90 o 
  -6  13   1      979.96      880.70     11.59 o 
  -5  13   1      611.46      577.30      8.76 o 
  -4  13   1      384.44      346.26      5.60 o 
  -3  13   1       55.33       49.22      2.04 o 
  -2  13   1      486.31      468.02      5.23 o 
  -1  13   1      568.11      529.60      8.13 o 
   0  13   1      600.70      604.37      7.93 o 
   1  13   1     1009.17     1003.50     10.92 o 
   2  13   1      237.56      232.29      5.53 o 
   3  13   1      156.08      156.86      4.68 o 
   4  13   1     1512.72     1421.43     17.81 o 
   5  13   1     2021.44     1914.29     22.47 o 
   6  13   1      549.16      474.14      8.70 o 
   7  13   1        6.42        3.20      1.73 o 
   8  13   1      281.75      248.09      6.46 o 
   9  13   1        6.53        6.61      1.91 o 
  10  13   1        0.12       -1.44      1.44 o 
  11  13   1        4.70        6.09      3.20 o 
  12  13   1      149.18      162.97      9.03 o 
 -12  14   1       17.21        7.06      6.73 o 
 -11  14   1       49.10       40.10      5.97 o 
 -10  14   1      276.54      277.29      9.11 o 
  -9  14   1      101.26       83.76      5.71 o 
  -8  14   1     1665.14     1598.35     18.87 o 
  -7  14   1      592.43      547.65     16.49 o 
  -6  14   1        6.79        4.89      2.91 o 
  -5  14   1       20.21       22.44      2.27 o 
  -4  14   1     2336.38     2135.21     20.58 o 
  -3  14   1     1513.58     1431.67     12.44 o 
  -2  14   1       81.25       76.91      2.58 o 
  -1  14   1     1950.85     1955.90     16.45 o 
   0  14   1      124.15       98.37      3.57 o 
   1  14   1      503.16      512.40      7.57 o 
   2  14   1      908.72      889.99     11.85 o 
   3  14   1     1275.58     1165.20     14.19 o 
   4  14   1      618.04      549.86     10.22 o 
   5  14   1      116.59      114.40      4.87 o 
   6  14   1      193.66      207.67      6.54 o 
   7  14   1       92.52       82.75      5.72 o 
   8  14   1      965.47      929.10     13.52 o 
   9  14   1      241.03      244.39      7.90 o 
  10  14   1      156.65      154.45      7.25 o 
  11  14   1       14.00        3.55      4.11 o 
  12  14   1       45.73       34.95      5.96 o 
 -12  15   1      163.63      165.53     13.88 o 
 -11  15   1      169.23      167.61     13.60 o 
 -10  15   1      144.64      146.08      8.90 o 
  -9  15   1      708.40      717.15     21.99 o 
  -8  15   1      124.32      125.91      4.93 o 
  -7  15   1      291.45      263.62     10.63 o 
  -6  15   1       17.05       18.99      3.68 o 
  -5  15   1       68.91       99.62      3.91 o 
  -4  15   1      279.61      256.55      5.86 o 
  -3  15   1      123.07      137.89      5.17 o 
  -2  15   1        0.21       -0.98      1.03 o 
  -1  15   1     3169.16     2963.65     22.94 o 
   0  15   1      314.12      339.29      5.85 o 
   1  15   1     2375.11     2328.57     21.06 o 
   2  15   1       61.48       56.71      3.63 o 
   3  15   1      223.14      170.86      6.42 o 
   4  15   1       72.29       56.07      4.05 o 
   5  15   1      207.04      163.23      5.84 o 
   6  15   1       13.57       10.79      2.37 o 
   7  15   1      218.64      219.95      7.19 o 
   8  15   1        0.13       -0.80      2.46 o 
   9  15   1      489.74      528.00     11.99 o 
  10  15   1        0.02       -3.17      3.17 o 
  11  15   1      108.41      108.88     12.58 o 
 -12  16   1        5.59       -3.52      5.43 o 
 -11  16   1        3.45       -4.01      5.83 o 
 -10  16   1      621.04      671.03     18.29 o 
  -9  16   1       59.91       65.49      7.02 o 
  -8  16   1      405.21      401.72     13.22 o 
  -7  16   1      118.19      108.21     12.83 o 
  -6  16   1       14.94       25.53      4.73 o 
  -5  16   1       68.53       65.63      6.03 o 
  -4  16   1       30.47       15.99      2.40 o 
  -3  16   1     2232.16     2080.29     24.07 o 
  -2  16   1      177.32      161.34      3.79 o 
  -1  16   1       62.51       59.98      2.87 o 
   0  16   1      520.43      401.04      6.58 o 
   1  16   1     2060.53     1931.02     20.47 o 
   2  16   1      199.61      194.96      6.22 o 
   3  16   1      669.30      607.12     14.37 o 
   4  16   1     1273.34     1300.88     17.96 o 
   5  16   1       40.49       38.99      7.15 o 
   6  16   1        2.49        3.90      2.05 o 
   7  16   1      349.71      336.75      8.99 o 
   8  16   1     1117.21     1136.67     18.14 o 
   9  16   1      294.73      316.82      9.87 o 
  10  16   1      331.05      347.73     18.55 o 
  11  16   1       55.29       40.22      9.13 o 
 -11  17   1       12.27       -3.16      6.01 o 
 -10  17   1       82.63       60.42     10.50 o 
  -9  17   1        2.50        2.58      4.37 o 
  -8  17   1       72.34       72.82      7.25 o 
  -7  17   1       16.39       13.58      3.97 o 
  -6  17   1      319.55      319.31     11.62 o 
  -5  17   1      304.40      322.08     11.14 o 
  -4  17   1     1526.85     1484.40     19.55 o 
  -3  17   1        5.14        3.34      1.85 o 
  -2  17   1      265.35      281.98     10.23 o 
  -1  17   1       81.81       59.31      2.81 o 
   0  17   1      113.83      117.02      4.40 o 
   1  17   1       20.66       19.55      2.45 o 
   2  17   1      397.70      412.45     10.35 o 
   3  17   1      518.27      467.14      9.90 o 
   4  17   1     1254.68     1198.91     17.41 o 
   5  17   1       45.50       36.22      3.70 o 
   6  17   1      377.71      355.98      9.27 o 
   7  17   1       43.34       45.65      4.33 o 
   8  17   1       34.48       31.29      3.94 o 
   9  17   1        0.37       -1.68      3.36 o 
  10  17   1      178.64      166.14     13.44 o 
  11  17   1        2.43        4.25      6.31 o 
 -11  18   1      163.06      184.67     14.76 o 
 -10  18   1       44.59       56.97     10.53 o 
  -9  18   1      116.87      115.22     13.06 o 
  -8  18   1      349.07      349.84     12.90 o 
  -7  18   1      402.12      422.11     13.77 o 
  -6  18   1      217.37      185.82      9.10 o 
  -5  18   1      392.15      371.48     14.44 o 
  -4  18   1      916.01      853.70     18.82 o 
  -3  18   1        8.22       10.16      2.25 o 
  -2  18   1       69.95       74.75      5.24 o 
  -1  18   1      204.25      193.15      5.55 o 
   0  18   1      429.08      437.97     11.29 o 
   1  18   1        1.13        2.79      2.13 o 
   2  18   1        3.49        0.23      2.34 o 
   3  18   1        4.85        3.59      3.78 o 
   4  18   1       74.30       58.17      4.54 o 
   5  18   1      714.41      691.10     13.22 o 
   6  18   1        4.27       -1.34      2.47 o 
   7  18   1      144.15      148.56      6.54 o 
   8  18   1      191.03      181.71      9.53 o 
   9  18   1       24.09        9.84      6.20 o 
  10  18   1        0.10       -4.28      5.72 o 
 -10  19   1       29.01       53.69     10.04 o 
  -9  19   1       39.58       36.89      8.54 o 
  -8  19   1       63.81       78.69      7.72 o 
  -7  19   1       44.21       45.25      6.16 o 
  -6  19   1      152.22      141.73      8.39 o 
  -5  19   1        3.76        0.35      3.23 o 
  -4  19   1       62.89       50.88      5.95 o 
  -3  19   1       57.97       51.05      7.55 o 
  -2  19   1       42.30       57.79      4.61 o 
  -1  19   1      279.28      301.69      7.00 o 
   0  19   1      102.99       96.48      4.49 o 
   1  19   1      328.81      323.18      9.21 o 
   2  19   1        7.82       10.24      2.49 o 
   3  19   1        0.51        3.91      1.91 o 
   4  19   1      184.91      162.91      7.23 o 
   5  19   1       52.63       42.77      4.99 o 
   6  19   1      297.81      314.01     18.32 o 
   7  19   1        1.91       -0.10      2.11 o 
   8  19   1      377.91      392.67     19.59 o 
   9  19   1      111.27      102.96     12.26 o 
  10  19   1       10.65       19.59      7.47 o 
  -9  20   1      191.31      189.70     14.77 o 
  -8  20   1       85.99       85.11     11.57 o 
  -7  20   1      212.68      216.75     15.79 o 
  -6  20   1      797.79      774.39     19.39 o 
  -5  20   1      367.61      408.13     13.60 o 
  -4  20   1      303.82      318.05     11.71 o 
  -3  20   1        1.51       -0.40      3.19 o 
  -2  20   1      655.60      623.42     12.38 o 
  -1  20   1        2.10        6.02      2.10 o 
   0  20   1     2287.29     2098.23     22.42 o 
   1  20   1      100.40      108.34      5.39 o 
   2  20   1      172.11      175.87      6.75 o 
   3  20   1       24.10       28.22      6.88 o 
   4  20   1      586.29      574.44     12.14 o 
   5  20   1      719.26      724.71     14.10 o 
   6  20   1      500.69      492.88     11.75 o 
   7  20   1      200.37      206.19     10.27 o 
   8  20   1        1.32       -0.92      5.63 o 
   9  20   1      193.23      188.93     15.21 o 
  -9  21   1       84.83       96.70     12.66 o 
  -8  21   1        1.99       -5.56      5.56 o 
  -7  21   1        4.30        4.10      6.11 o 
  -6  21   1      259.40      282.95     12.14 o 
  -5  21   1       48.38       42.95      6.05 o 
  -4  21   1       30.76       34.53     10.46 o 
  -3  21   1       44.94       56.85      6.43 o 
  -2  21   1       10.53       15.59      3.70 o 
  -1  21   1       65.66       64.33      4.89 o 
   0  21   1        2.85       15.67      3.51 o 
   1  21   1       42.16       44.73      5.49 o 
   2  21   1        0.76        5.33      2.38 o 
   3  21   1       91.49      102.59      5.84 o 
   4  21   1       70.00       76.70      5.56 o 
   5  21   1       24.27       25.11      3.62 o 
   6  21   1       89.96       92.02      5.73 o 
   7  21   1       73.26       62.89     10.26 o 
   8  21   1        7.23        1.50      6.56 o 
  -8  22   1      197.58      186.68     15.49 o 
  -7  22   1      375.17      354.98     19.43 o 
  -6  22   1      402.71      397.43     20.23 o 
  -5  22   1      408.26      441.91     14.73 o 
  -4  22   1        0.98        4.92      3.46 o 
  -3  22   1        1.91        3.27      3.31 o 
  -2  22   1      494.11      530.50     15.22 o 
  -1  22   1        2.74        6.13      2.34 o 
   0  22   1     1295.50     1311.32     20.11 o 
   1  22   1       51.18       66.42      5.11 o 
   2  22   1      509.86      549.73     12.07 o 
   3  22   1       91.07       99.47      5.79 o 
   4  22   1      173.00      187.67      7.35 o 
   5  22   1      309.61      307.85      9.53 o 
   6  22   1      298.12      283.72     17.22 o 
   7  22   1      253.94      288.94     17.82 o 
  -7  23   1        7.00        3.82      6.88 o 
  -6  23   1       75.03       91.28     12.45 o 
  -5  23   1      276.72      295.08     17.54 o 
  -4  23   1       88.75      120.24      9.19 o 
  -3  23   1       13.29       21.01      7.29 o 
  -2  23   1       93.30      103.94      8.06 o 
  -1  23   1       45.34       44.44      9.11 o 
   0  23   1        5.34       10.63      3.26 o 
   1  23   1        0.22        9.10      2.88 o 
   2  23   1       87.31       92.05      9.62 o 
   3  23   1        1.35        3.78      2.19 o 
   4  23   1      150.70      196.14      7.76 o 
   5  23   1      154.37      175.84     14.07 o 
   6  23   1      138.46      138.54     14.39 o 
  -6  24   1       63.80       39.78      8.98 o 
  -5  24   1        1.00        9.39      6.00 o 
  -4  24   1      174.82      190.41     14.41 o 
  -3  24   1        1.88       10.85      3.52 o 
  -2  24   1      318.96      357.73     13.06 o 
  -1  24   1       20.85       34.64     10.88 o 
   0  24   1      732.29      789.51     30.65 o 
   1  24   1        7.55       15.12      6.40 o 
   2  24   1       48.69       50.71      5.87 o 
   3  24   1       82.06      103.48      6.13 o 
   4  24   1        0.51        1.78      4.60 o 
   5  24   1       49.23       18.57      7.22 o 
  -4  25   1      427.93      439.11     21.26 o 
  -3  25   1       43.13       41.47      8.36 o 
  -2  25   1      432.47      494.69     21.79 o 
  -1  25   1        1.78       10.53      4.92 o 
   0  25   1       77.73       90.60     10.51 o 
   1  25   1       33.76       44.90      5.45 o 
   2  25   1      303.35      316.91     11.72 o 
   3  25   1      161.86      162.56      9.90 o 
   4  25   1      183.24      188.46     14.55 o 
  -2  26   1       10.00       21.22      6.40 o 
  -1  26   1       38.26       53.44      8.42 o 
   0  26   1      334.59      402.23     19.18 o 
   1  26   1        3.47       17.48      4.50 o 
 -14   0   2       20.92       16.83      4.93 o 
 -13   0   2      185.26      216.07      8.87 o 
 -12   0   2      784.23      780.55     17.21 o 
 -11   0   2     1505.32     1527.14     15.04 o 
 -10   0   2      299.65      282.38      5.28 o 
  -9   0   2     2287.98     2303.79     18.95 o 
  -8   0   2     1670.21     1669.01     14.36 o 
  -7   0   2       69.13       69.67      2.25 o 
  -6   0   2     5393.89     5556.93     34.06 o 
  -5   0   2     1365.05     1322.29      9.76 o 
  -4   0   2       13.88       16.00      1.17 o 
  -3   0   2      286.76      299.57      3.88 o 
  -2   0   2    56482.77    50601.28    649.09 o 
  -1   0   2     2542.47     2505.74     18.95 o 
   0   0   2    91616.61    74683.70    672.74 o 
   1   0   2     6176.03     6259.06     96.55 o 
   2   0   2      288.35      327.28      6.19 o 
   3   0   2       19.12       23.28      2.94 o 
   4   0   2     7961.60     8295.71    118.45 o 
   5   0   2     7370.84     7190.08    105.73 o 
   6   0   2     4772.39     4879.99     76.94 o 
   7   0   2      806.04      835.60     22.10 o 
   8   0   2      605.06      525.06     17.65 o 
   9   0   2     1037.42      993.04     26.94 o 
  10   0   2      338.71      287.45     14.00 o 
  11   0   2      474.95      467.16     13.56 o 
  12   0   2      197.17      193.10      8.97 o 
  13   0   2       61.74       64.32      6.40 o 
  14   0   2      279.51      313.07     17.47 o 
 -14   1   2       20.66       21.56      5.19 o 
 -13   1   2        4.80        3.38      1.72 o 
 -12   1   2       12.84       13.28      1.57 o 
 -11   1   2        7.81        3.38      1.02 o 
 -10   1   2      115.78      116.19      3.12 o 
  -9   1   2      226.07      193.67      2.94 o 
  -8   1   2     1166.59     1187.83      7.95 o 
  -7   1   2      150.05      126.53      2.06 o 
  -6   1   2      240.31      267.76      2.39 o 
  -5   1   2     1474.17     1584.94      8.30 o 
  -4   1   2     1697.71     1768.36      9.90 o 
  -3   1   2     4474.38     4395.01     21.26 o 
  -2   1   2     1184.51     1197.93      7.76 o 
  -1   1   2    19782.42    20658.63    131.95 o 
   0   1   2    11004.16    11085.64     72.45 o 
   1   1   2     3312.24     3842.14     24.85 o 
   2   1   2      470.49      537.78      6.92 o 
   3   1   2      584.08      615.41     10.24 o 
   4   1   2     1924.05     2000.17     24.96 o 
   5   1   2      657.56      638.50     11.86 o 
   6   1   2      480.30      449.38     10.25 o 
   7   1   2       19.96       19.76      2.72 o 
   8   1   2     1144.83     1121.09     19.67 o 
   9   1   2      125.98      109.74      5.92 o 
  10   1   2      184.30      188.83      6.64 o 
  11   1   2      120.96      108.82      5.59 o 
  12   1   2      107.84      109.24      5.20 o 
  13   1   2        2.83        3.07      1.93 o 
  14   1   2       27.49       26.92      3.76 o 
 -14   2   2      189.42      204.62     14.60 o 
 -13   2   2      120.16      120.10      5.51 o 
 -12   2   2      141.58      134.15      4.08 o 
 -11   2   2     1403.84     1403.71     13.29 o 
 -10   2   2       90.90       86.39      2.12 o 
  -9   2   2      165.46      173.41      2.81 o 
  -8   2   2       69.47       69.39      1.72 o 
  -7   2   2     3134.49     3055.86     15.82 o 
  -6   2   2      649.88      588.69      4.20 o 
  -5   2   2       13.95        8.00      0.58 o 
  -4   2   2     3998.15     4017.00     18.99 o 
  -3   2   2       33.85       29.12      0.85 o 
  -2   2   2      117.53      156.42      1.88 o 
  -1   2   2        0.43        0.52      0.38 o 
   0   2   2     5108.37     5089.35     32.16 o 
   1   2   2     1822.74     1946.39     13.54 o 
   2   2   2     1208.50     1200.06     12.26 o 
   3   2   2       30.86       30.86      1.86 o 
   4   2   2      260.72      340.21      7.69 o 
   5   2   2      344.77      311.02     11.06 o 
   6   2   2      126.87      150.46      5.68 o 
   7   2   2      453.25      414.27     21.32 o 
   8   2   2       12.39       18.47      2.93 o 
   9   2   2      619.90      619.39     11.94 o 
  10   2   2       46.12       52.19      4.25 o 
  11   2   2      701.06      677.90     27.67 o 
  12   2   2      459.93      497.50     15.37 o 
  13   2   2        6.90       12.30      4.12 o 
  14   2   2      246.53      239.17      8.73 o 
 -14   3   2      208.61      233.47     13.86 o 
 -13   3   2      402.25      412.02      8.53 o 
 -12   3   2       75.51       93.07      4.27 o 
 -11   3   2        0.12        0.73      0.91 o 
 -10   3   2       91.07       84.18      2.59 o 
  -9   3   2      112.12      108.55      2.24 o 
  -8   3   2      598.67      631.27      5.27 o 
  -7   3   2      153.53      172.55      2.41 o 
  -6   3   2     2173.07     2288.71     12.12 o 
  -5   3   2      726.84      828.45      5.33 o 
  -4   3   2     3406.26     3450.53     17.72 o 
  -3   3   2     1213.77     1259.49      8.90 o 
  -2   3   2      528.00      514.32      4.94 o 
  -1   3   2      139.47      160.48      2.41 o 
   0   3   2      472.41      460.42      4.84 o 
   1   3   2     2465.35     2540.93     16.14 o 
   2   3   2     5935.77     6150.83     45.43 o 
   3   3   2      712.55      670.41      7.54 o 
   4   3   2     2055.75     2148.04     28.30 o 
   5   3   2       57.13       48.12      2.83 o 
   6   3   2      140.93      140.85      5.37 o 
   7   3   2       37.06       29.86      3.25 o 
   8   3   2      333.80      295.51      7.57 o 
   9   3   2      952.91      927.01     18.41 o 
  10   3   2        5.83        9.11      2.14 o 
  11   3   2       42.67       37.96      4.23 o 
  12   3   2      256.81      270.00      8.77 o 
  13   3   2      246.21      265.47      7.71 o 
  14   3   2      130.27      163.97     16.00 o 
 -14   4   2       10.84        8.61      3.06 o 
 -13   4   2      274.84      331.00      6.41 o 
 -12   4   2       92.98       90.62      3.56 o 
 -11   4   2        0.20       -0.35      0.88 o 
 -10   4   2       77.49       79.07      2.62 o 
  -9   4   2      726.37      709.57      6.47 o 
  -8   4   2      140.72      149.00      3.63 o 
  -7   4   2      854.45      846.14      6.06 o 
  -6   4   2     1135.87     1141.26      8.09 o 
  -5   4   2      837.11      939.56      6.35 o 
  -4   4   2       33.94       45.95      1.11 o 
  -3   4   2     1564.98     1545.10     11.63 o 
  -2   4   2     1328.26     1341.37      9.48 o 
  -1   4   2      542.58      607.52      4.02 o 
   0   4   2       47.06       73.72      1.50 o 
   1   4   2     5202.82     5450.54     43.65 o 
   2   4   2      147.34      126.14      2.61 o 
   3   4   2       12.87        5.56      0.81 o 
   4   4   2     2024.30     2135.34     29.27 o 
   5   4   2     3006.22     3140.59     31.66 o 
   6   4   2      353.78      365.24      9.28 o 
   7   4   2     1218.15     1225.70     20.31 o 
   8   4   2      481.70      457.04      9.62 o 
   9   4   2       92.28       81.97      4.70 o 
  10   4   2      144.90      122.52      5.43 o 
  11   4   2       94.56      118.92      5.72 o 
  12   4   2        4.22        1.71      1.69 o 
  13   4   2      108.33      113.24      7.73 o 
 -14   5   2        4.27        4.69      3.52 o 
 -13   5   2       24.89       28.72      2.76 o 
 -12   5   2        0.74        0.71      1.05 o 
 -11   5   2      268.61      282.53      5.51 o 
 -10   5   2       76.47       73.46      2.74 o 
  -9   5   2      209.02      204.36      6.76 o 
  -8   5   2      320.40      336.75      3.97 o 
  -7   5   2       14.68       15.29      0.93 o 
  -6   5   2       25.57       34.27      1.63 o 
  -5   5   2        1.42        3.68      0.44 o 
  -4   5   2     1674.16     1599.90      9.71 o 
  -3   5   2      268.54      249.08      4.88 o 
  -2   5   2      689.40      682.17      5.94 o 
  -1   5   2      269.37      268.25      2.84 o 
   0   5   2      284.56      320.20      2.92 o 
   1   5   2      144.83      182.72      3.50 o 
   2   5   2       96.16       69.94      2.34 o 
   3   5   2      617.40      618.68      6.39 o 
   4   5   2      542.33      477.52      5.64 o 
   5   5   2      176.58      153.98      3.14 o 
   6   5   2       58.98       59.39      3.08 o 
   7   5   2       86.02       87.54      4.03 o 
   8   5   2      183.07      160.14      5.67 o 
   9   5   2        9.18        3.82      2.41 o 
  10   5   2       46.03       41.42      3.30 o 
  11   5   2       79.85       94.17      5.72 o 
  12   5   2        5.85        5.23      1.99 o 
  13   5   2        6.84        9.12      2.60 o 
 -14   6   2       42.23       51.43      5.06 o 
 -13   6   2       38.13       41.13      3.60 o 
 -12   6   2       10.74       13.09      1.96 o 
 -11   6   2      166.63      160.44      4.54 o 
 -10   6   2     1324.36     1320.01     12.97 o 
  -9   6   2       38.42       30.46      2.07 o 
  -8   6   2     1543.87     1577.61     12.25 o 
  -7   6   2      341.72      337.68      3.52 o 
  -6   6   2       58.28       84.41      1.70 o 
  -5   6   2        8.28       17.60      0.97 o 
  -4   6   2     1781.53     1917.73     12.54 o 
  -3   6   2     1600.26     1510.23     11.86 o 
  -2   6   2      272.10      314.81      2.87 o 
  -1   6   2        0.66        0.22      0.36 o 
   0   6   2      402.82      456.15      3.94 o 
   1   6   2     1258.99     1216.79      8.66 o 
   2   6   2     2031.06     2137.80     14.63 o 
   3   6   2      129.50      103.62      2.14 o 
   4   6   2     2616.38     2710.39     20.32 o 
   5   6   2       10.92       14.34      1.48 o 
   6   6   2      917.58      891.73     11.50 o 
   7   6   2      107.72      115.09      4.63 o 
   8   6   2     2051.56     2053.59     21.19 o 
   9   6   2       62.59       61.23      3.86 o 
  10   6   2        0.27       -0.81      1.28 o 
  11   6   2      308.46      312.23      7.92 o 
  12   6   2       34.99       35.18      3.46 o 
  13   6   2       88.74       78.66      5.96 o 
 -14   7   2       57.08       54.71      6.32 o 
 -13   7   2       72.17       65.59      5.04 o 
 -12   7   2       15.26       12.20      1.92 o 
 -11   7   2       12.07       14.14      2.71 o 
 -10   7   2       41.54       39.02      2.73 o 
  -9   7   2     1139.20     1163.67     11.57 o 
  -8   7   2       80.34       79.53      3.23 o 
  -7   7   2      646.60      630.47      6.07 o 
  -6   7   2       22.60       26.41      1.34 o 
  -5   7   2     1408.63     1449.18      9.15 o 
  -4   7   2      207.72      180.73      2.17 o 
  -3   7   2     1385.68     1446.48      8.81 o 
  -2   7   2      917.61      919.00      5.78 o 
  -1   7   2      431.56      475.83      4.01 o 
   0   7   2      228.64      258.73      2.90 o 
   1   7   2     1132.02     1297.21      9.28 o 
   2   7   2     1445.69     1470.81     10.41 o 
   3   7   2     1441.94     1558.53     11.58 o 
   4   7   2        0.73        1.22      0.74 o 
   5   7   2       11.72        8.75      1.24 o 
   6   7   2      194.45      196.83      4.98 o 
   7   7   2     1020.71     1008.09     12.83 o 
   8   7   2      175.40      147.52      5.56 o 
   9   7   2      828.03      790.65     12.06 o 
  10   7   2       54.19       54.45      3.90 o 
  11   7   2        3.35        2.47      2.74 o 
  12   7   2       11.88        9.41      2.32 o 
  13   7   2       20.51       12.63      2.86 o 
 -14   8   2      242.71      260.98     11.05 o 
 -13   8   2       11.06        8.23      2.29 o 
 -12   8   2       15.08       16.63      2.70 o 
 -11   8   2        2.53        4.33      1.54 o 
 -10   8   2      521.88      515.59      8.48 o 
  -9   8   2      254.89      234.88      5.40 o 
  -8   8   2      307.98      280.75      4.96 o 
  -7   8   2      130.26      138.17      3.34 o 
  -6   8   2       17.03       14.57      0.98 o 
  -5   8   2      654.89      660.50      5.28 o 
  -4   8   2      109.40       83.78      1.83 o 
  -3   8   2     2565.66     2590.92     14.53 o 
  -2   8   2       62.71       54.36      1.27 o 
  -1   8   2     1287.55     1337.76      9.11 o 
   0   8   2      722.06      782.99      6.25 o 
   1   8   2     1082.54     1107.98      9.51 o 
   2   8   2       34.01       25.31      1.17 o 
   3   8   2     1611.47     1648.60     13.39 o 
   4   8   2        8.81        9.57      1.69 o 
   5   8   2        0.50        1.22      0.84 o 
   6   8   2      110.08      119.79      4.56 o 
   7   8   2        0.23       -0.36      1.00 o 
   8   8   2      458.23      433.20      8.37 o 
   9   8   2        8.75       16.60      2.43 o 
  10   8   2      568.60      567.04     10.54 o 
  11   8   2        7.95        1.82      1.72 o 
  12   8   2       36.80       42.45      4.27 o 
  13   8   2        1.39       -1.45      1.79 o 
 -14   9   2       83.91      101.97     15.02 o 
 -13   9   2      142.04      166.85      7.29 o 
 -12   9   2      135.48      151.99      5.72 o 
 -11   9   2       55.32       57.34      3.73 o 
 -10   9   2        2.02        0.44      1.66 o 
  -9   9   2       96.14      107.04      3.80 o 
  -8   9   2      858.62      816.55     10.43 o 
  -7   9   2      100.35      106.05      3.05 o 
  -6   9   2      517.86      544.62      6.70 o 
  -5   9   2       48.28       49.94      1.69 o 
  -4   9   2      494.42      489.71      4.37 o 
  -3   9   2       45.87       42.32      1.36 o 
  -2   9   2      566.67      599.86      5.32 o 
  -1   9   2      284.00      282.01      3.62 o 
   0   9   2      288.18      268.13      3.37 o 
   1   9   2       43.45       39.29      1.46 o 
   2   9   2      360.30      376.45      4.18 o 
   3   9   2      196.92      181.67      3.59 o 
   4   9   2      218.28      229.58      4.99 o 
   5   9   2      191.12      191.89      4.42 o 
   6   9   2      841.60      805.00     10.96 o 
   7   9   2      152.84      161.98      4.95 o 
   8   9   2       44.28       50.56      4.06 o 
   9   9   2      279.93      257.43      6.79 o 
  10   9   2      294.86      302.08      7.63 o 
  11   9   2       47.92       44.62      3.77 o 
  12   9   2      203.82      224.28     11.17 o 
  13   9   2      185.06      172.06      7.49 o 
 -13  10   2       38.87       44.84      5.74 o 
 -12  10   2       21.40       22.68      3.65 o 
 -11  10   2      260.29      247.29      6.88 o 
 -10  10   2      290.64      281.28      6.33 o 
  -9  10   2      180.84      148.84      4.52 o 
  -8  10   2      485.02      436.78      7.43 o 
  -7  10   2       27.72       27.86      1.93 o 
  -6  10   2       65.39       72.14      2.72 o 
  -5  10   2      398.67      360.11      4.83 o 
  -4  10   2       79.74       71.59      2.07 o 
  -3  10   2     3053.53     3080.08     21.58 o 
  -2  10   2      145.19      160.38      2.66 o 
  -1  10   2      794.61      861.08      7.04 o 
   0  10   2      858.08      949.83      8.83 o 
   1  10   2     1127.00     1155.55      9.97 o 
   2  10   2     1020.42     1004.04      8.20 o 
   3  10   2      596.33      599.63      7.14 o 
   4  10   2     1182.64     1109.89     10.83 o 
   5  10   2      427.61      395.04      7.06 o 
   6  10   2      349.39      337.43      7.92 o 
   7  10   2      162.75      158.75      4.95 o 
   8  10   2     1601.17     1510.61     17.81 o 
   9  10   2        0.02        1.81      1.47 o 
  10  10   2      279.83      285.41      9.31 o 
  11  10   2        8.23       10.22      2.37 o 
  12  10   2       17.82       13.85      7.16 o 
  13  10   2      276.30      350.11     10.78 o 
 -13  11   2       15.47       13.26      3.55 o 
 -12  11   2      563.46      583.38     13.32 o 
 -11  11   2        3.61        3.63      2.12 o 
 -10  11   2      363.74      363.26      8.26 o 
  -9  11   2       85.78       75.22      4.10 o 
  -8  11   2        1.05        2.87      1.43 o 
  -7  11   2      511.81      503.65      8.91 o 
  -6  11   2     1553.62     1511.87     14.43 o 
  -5  11   2     1079.37     1036.60     12.17 o 
  -4  11   2      957.56      929.29     11.43 o 
  -3  11   2      100.94      100.51      2.58 o 
  -2  11   2        8.99        9.36      0.96 o 
  -1  11   2     1053.75     1007.84      8.13 o 
   0  11   2      677.11      758.06      7.19 o 
   1  11   2     1728.30     1705.50     14.99 o 
   2  11   2        0.27       -0.36      0.45 o 
   3  11   2      175.82      182.23      3.82 o 
   4  11   2     1475.41     1442.17     14.10 o 
   5  11   2     1591.38     1545.05     16.57 o 
   6  11   2      500.95      484.13      8.51 o 
   7  11   2       35.67       41.58      3.69 o 
   8  11   2       97.64       79.01      4.44 o 
   9  11   2       46.63       42.48      3.54 o 
  10  11   2       96.35       91.00      5.82 o 
  11  11   2        0.67       -1.57      2.20 o 
  12  11   2       34.82       40.79      4.60 o 
 -13  12   2        6.28        9.83      3.55 o 
 -12  12   2      252.64      254.63      9.05 o 
 -11  12   2       32.40       37.83      4.64 o 
 -10  12   2      128.51      130.98      5.67 o 
  -9  12   2        7.61        3.75      1.75 o 
  -8  12   2      348.33      356.68      7.91 o 
  -7  12   2        8.36        9.52      1.86 o 
  -6  12   2      128.19      136.76      6.45 o 
  -5  12   2      435.26      451.43      7.47 o 
  -4  12   2        6.29        9.10      1.42 o 
  -3  12   2      569.70      556.40      6.52 o 
  -2  12   2       12.81       14.53      1.23 o 
  -1  12   2        0.02        0.39      0.90 o 
   0  12   2      126.06      135.69      2.99 o 
   1  12   2      241.96      253.00      4.11 o 
   2  12   2      127.79      130.71      4.19 o 
   3  12   2      948.31      961.98     10.03 o 
   4  12   2      463.55      433.65      6.90 o 
   5  12   2      741.22      698.64     14.33 o 
   6  12   2       11.52       14.51      2.04 o 
   7  12   2       32.59       31.78      2.85 o 
   8  12   2       57.44       56.14      3.80 o 
   9  12   2       65.36       69.94      4.40 o 
  10  12   2        8.05        8.12      2.08 o 
  11  12   2        0.01        0.71      1.79 o 
  12  12   2       12.45       15.65      3.13 o 
 -13  13   2        0.69        1.22      5.65 o 
 -12  13   2      497.91      540.58     16.03 o 
 -11  13   2       11.79       20.81      3.52 o 
 -10  13   2       16.58       14.52      2.49 o 
  -9  13   2        0.77        1.13      1.45 o 
  -8  13   2      265.73      267.24      6.95 o 
  -7  13   2     1430.02     1322.12     16.36 o 
  -6  13   2      612.45      606.18     13.40 o 
  -5  13   2     2960.42     2783.72     28.59 o 
  -4  13   2      666.32      611.34     12.88 o 
  -3  13   2      310.08      291.23      4.95 o 
  -2  13   2        0.01       -0.09      0.75 o 
  -1  13   2     4049.61     3964.41     23.78 o 
   0  13   2        3.08        6.18      1.04 o 
   1  13   2     1958.68     1907.86     15.37 o 
   2  13   2       71.81       62.64      3.20 o 
   3  13   2        2.70        5.31      1.38 o 
   4  13   2     1750.86     1715.77     18.38 o 
   5  13   2      576.36      534.13      8.91 o 
   6  13   2     1123.22     1111.27     14.20 o 
   7  13   2       17.20       16.81      2.34 o 
   8  13   2        7.69        4.73      1.81 o 
   9  13   2        0.13        0.01      1.61 o 
  10  13   2      794.93      791.30     27.44 o 
  11  13   2      289.08      275.06      9.07 o 
  12  13   2      468.87      514.69     15.60 o 
 -12  14   2       98.06      106.14      8.72 o 
 -11  14   2        1.45       -0.99      2.12 o 
 -10  14   2        8.96        8.02      2.10 o 
  -9  14   2        4.88        4.50      1.67 o 
  -8  14   2       12.39       18.72      2.77 o 
  -7  14   2       93.62       84.51      4.31 o 
  -6  14   2       11.50        8.45      2.98 o 
  -5  14   2      573.00      523.90     10.75 o 
  -4  14   2      479.30      459.55      7.77 o 
  -3  14   2      324.56      290.76      5.43 o 
  -2  14   2        0.10        1.39      0.96 o 
  -1  14   2       81.47       89.85      3.43 o 
   0  14   2       70.79       63.86      2.53 o 
   1  14   2      208.99      196.19      4.88 o 
   2  14   2        0.02        0.08      0.94 o 
   3  14   2      819.73      774.17     13.22 o 
   4  14   2      838.55      777.47     14.25 o 
   5  14   2      355.58      330.05      7.03 o 
   6  14   2       18.20       13.78      2.18 o 
   7  14   2       26.88       21.71      3.66 o 
   8  14   2        4.42        7.18      2.13 o 
   9  14   2      274.27      277.25      7.53 o 
  10  14   2       57.55       71.85      5.97 o 
  11  14   2       19.73       20.27      3.53 o 
 -12  15   2      110.04      116.85     13.38 o 
 -11  15   2       17.29       13.38      4.94 o 
 -10  15   2      325.38      315.06      9.84 o 
  -9  15   2        0.57        1.63      1.61 o 
  -8  15   2      258.55      252.58      6.98 o 
  -7  15   2        0.21        0.04      1.42 o 
  -6  15   2      274.42      267.79      8.01 o 
  -5  15   2       32.05       25.64      3.19 o 
  -4  15   2      919.78      875.53     14.29 o 
  -3  15   2        0.69        0.40      1.11 o 
  -2  15   2      370.54      354.51      5.24 o 
  -1  15   2     1690.91     1570.69     13.16 o 
   0  15   2      700.98      665.16     10.33 o 
   1  15   2      960.57      873.15     11.97 o 
   2  15   2     1237.52     1197.66     16.28 o 
   3  15   2      168.60      155.40      5.60 o 
   4  15   2       16.41       10.84      2.36 o 
   5  15   2       47.72       48.98      4.05 o 
   6  15   2      820.13      776.31     13.77 o 
   7  15   2       16.39       12.42      2.24 o 
   8  15   2       93.02       88.31      5.09 o 
   9  15   2        9.44       14.09      2.61 o 
  10  15   2       91.25       74.54      5.85 o 
  11  15   2      203.55      215.06     11.67 o 
 -11  16   2       54.16       70.02     23.53 o 
 -10  16   2       38.61       41.26      4.74 o 
  -9  16   2        0.09        2.23      1.71 o 
  -8  16   2      124.58      137.73      6.26 o 
  -7  16   2       85.08       86.41      7.03 o 
  -6  16   2        0.09       -1.37      1.62 o 
  -5  16   2      210.32      195.75      6.86 o 
  -4  16   2        1.04       -0.50      1.57 o 
  -3  16   2      854.91      787.87     10.90 o 
  -2  16   2       20.09       25.32      2.08 o 
  -1  16   2      369.68      347.07      6.31 o 
   0  16   2      225.28      219.51      4.94 o 
   1  16   2      507.26      466.24      8.54 o 
   2  16   2        0.10       -0.45      1.76 o 
   3  16   2      503.53      472.41      9.80 o 
   4  16   2       71.80       76.99      4.85 o 
   5  16   2       56.10       56.37      4.46 o 
   6  16   2        4.96        7.35      2.11 o 
   7  16   2      217.26      242.84      7.97 o 
   8  16   2       62.01       65.92      5.22 o 
   9  16   2       31.83       29.00      3.92 o 
  10  16   2        1.16       -1.65      4.06 o 
  11  16   2       87.99      115.37     13.31 o 
 -11  17   2       34.30       39.28      8.07 o 
 -10  17   2       49.35       40.02      7.45 o 
  -9  17   2      161.97      149.40      5.92 o 
  -8  17   2      165.18      175.48      6.16 o 
  -7  17   2        0.91        2.00      2.02 o 
  -6  17   2      253.13      228.89      7.82 o 
  -5  17   2      189.25      205.33      7.23 o 
  -4  17   2        9.86       11.48      2.56 o 
  -3  17   2        4.57        7.24      2.24 o 
  -2  17   2       86.75       92.51      3.44 o 
  -1  17   2      341.22      290.13      7.46 o 
   0  17   2        3.46       10.62      2.22 o 
   1  17   2        4.45        1.66      2.52 o 
   2  17   2      274.97      300.07     14.62 o 
   3  17   2       98.69      103.86      5.31 o 
   4  17   2       26.23       22.53      5.43 o 
   5  17   2        9.83       14.71      2.76 o 
   6  17   2      442.41      447.56     10.61 o 
   7  17   2       10.08        9.03      2.64 o 
   8  17   2        9.87        9.53      2.76 o 
   9  17   2      120.37      128.36      8.18 o 
  10  17   2       57.89       66.79      7.05 o 
 -10  18   2        0.81       12.96      6.98 o 
  -9  18   2        9.09       10.75      3.46 o 
  -8  18   2       55.08       51.62      4.17 o 
  -7  18   2        0.32       -0.63      1.85 o 
  -6  18   2      400.61      359.48      9.91 o 
  -5  18   2      564.11      558.26     12.11 o 
  -4  18   2       61.15       75.45      9.67 o 
  -3  18   2      198.59      193.51      8.86 o 
  -2  18   2      167.20      192.87      8.70 o 
  -1  18   2        0.79        1.73      1.60 o 
   0  18   2       84.94      103.66      4.28 o 
   1  18   2        0.04        0.83      3.18 o 
   2  18   2      453.28      491.38     10.44 o 
   3  18   2      212.43      198.99      7.70 o 
   4  18   2        9.18        3.51      2.96 o 
   5  18   2       36.54       36.12      7.50 o 
   6  18   2      237.28      222.09      7.71 o 
   7  18   2       39.55       44.70      5.94 o 
   8  18   2      102.71      100.81      6.58 o 
   9  18   2      114.31      127.87      9.27 o 
  10  18   2       43.57       43.44      9.06 o 
 -10  19   2       29.16       45.28      9.47 o 
  -9  19   2      152.74      142.20     14.58 o 
  -8  19   2      413.01      440.74     14.04 o 
  -7  19   2        0.15       -0.12      3.62 o 
  -6  19   2       34.07       38.61      5.72 o 
  -5  19   2      582.01      580.30     16.06 o 
  -4  19   2      589.38      609.48     16.19 o 
  -3  19   2      207.46      202.20      9.47 o 
  -2  19   2       77.58       80.76     10.41 o 
  -1  19   2      244.18      252.84      8.31 o 
   0  19   2       12.67        5.74      2.16 o 
   1  19   2        0.02        1.86      2.13 o 
   2  19   2      216.12      207.51      7.01 o 
   3  19   2      691.33      650.57     12.62 o 
   4  19   2      161.72      162.99      6.63 o 
   5  19   2       47.25       47.85      4.51 o 
   6  19   2      183.32      182.86      7.34 o 
   7  19   2      243.14      243.64      8.49 o 
   8  19   2      145.64      157.97     10.78 o 
   9  19   2      237.54      264.77     11.30 o 
  -9  20   2       83.76       95.63     12.77 o 
  -8  20   2      241.96      233.68     15.64 o 
  -7  20   2       10.01        8.22      4.32 o 
  -6  20   2        4.47        5.29      3.91 o 
  -5  20   2       23.99       29.72      5.62 o 
  -4  20   2       11.17        7.89      3.69 o 
  -3  20   2      211.26      214.40      9.71 o 
  -2  20   2       53.41       54.56     10.12 o 
  -1  20   2       71.38       84.63      6.96 o 
   0  20   2      314.77      319.99      8.38 o 
   1  20   2       50.75       49.27      5.26 o 
   2  20   2      121.38      112.88      6.64 o 
   3  20   2      181.32      191.59      7.29 o 
   4  20   2      166.85      182.89      7.14 o 
   5  20   2      304.28      318.16      9.38 o 
   6  20   2        0.04        1.54      4.64 o 
   7  20   2        0.09        2.83      2.66 o 
   8  20   2      115.31       84.78      9.36 o 
  -8  21   2        2.70       -0.79      5.71 o 
  -7  21   2      232.10      255.61     16.58 o 
  -6  21   2       48.84       49.83      6.63 o 
  -5  21   2       12.82       13.55      9.16 o 
  -4  21   2      631.83      620.82     17.24 o 
  -3  21   2       51.13       74.18      7.14 o 
  -2  21   2     1635.05     1610.09     41.85 o 
  -1  21   2       47.11       51.56      5.76 o 
   0  21   2      149.69      156.55     11.41 o 
   1  21   2       83.80       89.46      5.56 o 
   2  21   2     1293.51     1285.95     19.41 o 
   3  21   2      284.94      252.59      8.51 o 
   4  21   2       84.72       83.04      5.84 o 
   5  21   2       18.77       15.95      3.38 o 
   6  21   2        1.59       -0.21      2.32 o 
   7  21   2      409.84      405.14     13.68 o 
   8  21   2      113.97      152.33     15.19 o 
  -8  22   2       58.48       59.97     11.27 o 
  -7  22   2      129.38      137.13     14.31 o 
  -6  22   2       44.94       55.17      9.95 o 
  -5  22   2       35.39       37.61      8.47 o 
  -4  22   2      163.51      149.19      9.01 o 
  -3  22   2      214.69      231.00     10.46 o 
  -2  22   2        6.98        8.78      3.31 o 
  -1  22   2        1.71        7.27      3.88 o 
   0  22   2      132.39      119.38     10.15 o 
   1  22   2      139.28      168.04      8.30 o 
   2  22   2      210.23      213.91      9.40 o 
   3  22   2       71.41       73.55      9.21 o 
   4  22   2       63.87       62.23      5.26 o 
   5  22   2      109.11      119.92      6.71 o 
   6  22   2      172.79      187.69     11.22 o 
   7  22   2       10.49        9.74      4.32 o 
  -7  23   2       17.15       11.56      7.16 o 
  -6  23   2      138.60      183.66     14.90 o 
  -5  23   2        1.90        9.38      6.39 o 
  -4  23   2      862.01      856.99     29.81 o 
  -3  23   2        9.26       10.84      3.70 o 
  -2  23   2      213.11      212.63     10.03 o 
  -1  23   2       14.32       14.80      5.35 o 
   0  23   2        5.46        9.53      4.44 o 
   1  23   2      109.00      110.18     11.47 o 
   2  23   2      297.86      304.65     11.26 o 
   3  23   2      374.09      380.86     23.52 o 
   4  23   2      621.59      652.64     30.46 o 
   5  23   2       33.64       41.27      5.42 o 
   6  23   2       27.09       27.27      4.96 o 
  -5  24   2        6.34        5.19      5.75 o 
  -4  24   2       56.92       63.53      9.95 o 
  -3  24   2       12.14       17.32      6.79 o 
  -2  24   2      412.67      471.83     21.49 o 
  -1  24   2        0.55       11.86      5.03 o 
   0  24   2      760.20      809.46     27.95 o 
   1  24   2        5.86       10.41      4.19 o 
   2  24   2      107.71      123.68     10.37 o 
   3  24   2        0.05       10.96      3.45 o 
   4  24   2        0.69        5.91      4.80 o 
  -4  25   2       40.49       44.97      8.71 o 
  -3  25   2      102.82      113.58     12.69 o 
  -2  25   2      286.35      294.43     17.11 o 
  -1  25   2      276.99      290.78     16.67 o 
   0  25   2       18.67       22.10      5.37 o 
   1  25   2      187.59      221.47     14.17 o 
   2  25   2      218.77      212.77     13.75 o 
   3  25   2       35.48       40.76      7.03 o 
 -14   1   3       13.70       17.73      2.95 o 
 -13   1   3       87.39       88.93      5.05 o 
 -12   1   3       33.32       34.51      4.10 o 
 -11   1   3      322.64      341.70      7.75 o 
 -10   1   3      300.72      287.36      5.88 o 
  -9   1   3     3304.42     3222.89     21.39 o 
  -8   1   3      135.77      144.09      2.89 o 
  -7   1   3       21.55       16.61      0.99 o 
  -6   1   3        1.64        1.36      0.48 o 
  -5   1   3     1402.42     1408.95      8.77 o 
  -4   1   3     1505.71     1411.67      8.92 o 
  -3   1   3       41.31       35.40      1.81 o 
  -2   1   3     4639.60     4801.49     31.13 o 
  -1   1   3      309.65      370.05      3.91 o 
   0   1   3     1719.85     1792.29     12.19 o 
   1   1   3      674.82      684.96      6.52 o 
   2   1   3     2374.17     2384.90     17.21 o 
   3   1   3     3416.25     3459.70     27.50 o 
   4   1   3      167.70      158.15      6.29 o 
   5   1   3      464.44      475.07     11.26 o 
   6   1   3        6.61        8.61      1.92 o 
   7   1   3     1959.38     1977.61     28.93 o 
   8   1   3      147.85      140.73      6.72 o 
   9   1   3      650.17      676.79     15.99 o 
  10   1   3       27.35       23.55      3.79 o 
  11   1   3        1.53        3.75      1.92 o 
  12   1   3       19.46       21.30      3.70 o 
  13   1   3        2.82       -1.71      1.71 o 
 -14   2   3       18.09       22.95      3.26 o 
 -13   2   3       17.47       15.67      2.76 o 
 -12   2   3      100.57      104.54      4.45 o 
 -11   2   3       67.42       72.62      4.01 o 
 -10   2   3        0.03       -0.34      0.86 o 
  -9   2   3      113.03      118.19      3.93 o 
  -8   2   3      269.11      253.08      3.46 o 
  -7   2   3      165.94      166.13      2.55 o 
  -6   2   3     1017.98     1057.69      7.29 o 
  -5   2   3      413.95      436.06      3.84 o 
  -4   2   3        0.15        0.48      0.38 o 
  -3   2   3      128.66      149.60      3.09 o 
  -2   2   3      249.14      232.01      2.63 o 
  -1   2   3        0.03        0.80      0.46 o 
   0   2   3      958.11      957.97      8.22 o 
   1   2   3       39.70       40.54      1.39 o 
   2   2   3       26.43       16.86      0.98 o 
   3   2   3      795.89      821.23      9.14 o 
   4   2   3      446.72      521.51      8.20 o 
   5   2   3       13.01       13.00      1.69 o 
   6   2   3       92.82       90.25      4.77 o 
   7   2   3      203.64      208.43      7.76 o 
   8   2   3       15.14       15.07      2.85 o 
   9   2   3        0.35        3.34      1.93 o 
  10   2   3      178.75      180.02     11.82 o 
  11   2   3      155.16      149.95      6.59 o 
  12   2   3       10.58       10.66      3.73 o 
  13   2   3       14.51       19.73      4.21 o 
 -14   3   3       56.71       56.16      4.93 o 
 -13   3   3       62.99       74.11      5.41 o 
 -12   3   3       18.69       18.05      3.13 o 
 -11   3   3      168.32      165.84      4.71 o 
 -10   3   3       63.96       56.83      3.36 o 
  -9   3   3        0.41       -0.31      0.78 o 
  -8   3   3      636.63      634.98      6.66 o 
  -7   3   3       49.36       55.43      1.81 o 
  -6   3   3        3.32        3.75      0.82 o 
  -5   3   3       10.61       22.05      1.13 o 
  -4   3   3     6052.27     6144.36     35.40 o 
  -3   3   3       48.24       55.90      1.32 o 
  -2   3   3     2517.67     2550.62     14.47 o 
  -1   3   3       26.08       30.44      1.70 o 
   0   3   3       72.86       49.99      1.68 o 
   1   3   3      222.98      249.53      3.94 o 
   2   3   3     1424.42     1468.28     11.48 o 
   3   3   3      828.00      814.30     10.42 o 
   4   3   3      141.24      161.58      4.22 o 
   5   3   3       92.52      105.33      3.69 o 
   6   3   3        1.08        1.34      1.05 o 
   7   3   3      944.54      905.56     13.05 o 
   8   3   3      870.00      822.07     24.40 o 
   9   3   3     1008.51      936.89     19.45 o 
  10   3   3      140.02      143.84      6.20 o 
  11   3   3       17.75       18.35      3.02 o 
  12   3   3       67.68       79.09      7.18 o 
  13   3   3      528.79      544.68     36.63 o 
 -14   4   3       80.10       83.10      5.97 o 
 -13   4   3      448.97      470.32     11.68 o 
 -12   4   3        0.74        0.56      1.34 o 
 -11   4   3      793.47      801.11     10.80 o 
 -10   4   3        7.76        8.22      1.37 o 
  -9   4   3      190.40      179.21      4.10 o 
  -8   4   3        7.82        9.54      1.63 o 
  -7   4   3      190.91      188.76      2.99 o 
  -6   4   3      876.86      844.98      6.89 o 
  -5   4   3     2580.45     2576.83     17.99 o 
  -4   4   3        4.97        4.52      0.72 o 
  -3   4   3      963.49      937.93      8.19 o 
  -2   4   3      963.15      927.88      8.16 o 
  -1   4   3       62.35       63.17      1.71 o 
   0   4   3      728.37      728.75      6.50 o 
   1   4   3      238.43      269.39      3.43 o 
   2   4   3      850.09      888.31      7.40 o 
   3   4   3      994.62     1026.38     11.07 o 
   4   4   3      166.57      166.98      3.87 o 
   5   4   3     1546.32     1564.23     15.82 o 
   6   4   3      452.47      478.53     11.17 o 
   7   4   3       23.56       23.45      3.23 o 
   8   4   3       54.66       52.62      4.16 o 
   9   4   3       10.22        9.85      2.28 o 
  10   4   3       21.45       21.56      3.13 o 
  11   4   3       28.90       32.12      3.82 o 
  12   4   3       19.28       13.28      3.51 o 
  13   4   3        7.97        7.66      2.73 o 
 -14   5   3      141.98      160.16     10.83 o 
 -13   5   3      260.36      275.12      8.87 o 
 -12   5   3      427.30      440.29      8.19 o 
 -11   5   3       96.96       95.47      3.64 o 
 -10   5   3      166.23      167.62      4.19 o 
  -9   5   3     1035.41     1051.85     10.95 o 
  -8   5   3      981.72      921.18      9.73 o 
  -7   5   3       84.08      102.17      2.64 o 
  -6   5   3       20.38       34.12      1.71 o 
  -5   5   3     1123.39     1104.05      9.99 o 
  -4   5   3      308.56      325.89      4.58 o 
  -3   5   3       14.64       19.01      1.32 o 
  -2   5   3      173.02      155.22      2.31 o 
  -1   5   3     1233.41     1159.61     10.05 o 
   0   5   3       48.93       48.98      1.47 o 
   1   5   3      136.05      157.97      2.58 o 
   2   5   3     2545.98     2630.23     19.94 o 
   3   5   3      294.20      295.08      4.98 o 
   4   5   3      156.76      186.72      5.10 o 
   5   5   3       28.08       25.52      1.91 o 
   6   5   3     1423.28     1392.12     16.44 o 
   7   5   3        9.64        9.90      2.01 o 
   8   5   3      587.28      548.82     22.31 o 
   9   5   3       56.49       61.76      4.65 o 
  10   5   3       11.59        9.06      2.33 o 
  11   5   3       55.01       69.33      6.85 o 
  12   5   3       91.19      110.15      6.90 o 
  13   5   3       31.19       35.61      4.41 o 
 -14   6   3      113.53      119.19      7.54 o 
 -13   6   3       18.23       16.84      3.43 o 
 -12   6   3       17.91       14.57      2.15 o 
 -11   6   3        2.44        1.14      1.28 o 
 -10   6   3       79.80       74.84      3.26 o 
  -9   6   3       63.31       60.41      2.80 o 
  -8   6   3      524.37      530.77      7.11 o 
  -7   6   3      118.47      119.45      4.10 o 
  -6   6   3      431.76      410.04      7.49 o 
  -5   6   3      120.63      151.06      3.03 o 
  -4   6   3       11.73       15.27      1.17 o 
  -3   6   3        0.02        0.40      0.51 o 
  -2   6   3      120.13       94.55      1.88 o 
  -1   6   3      818.15      845.34      6.03 o 
   0   6   3      857.76      835.27      6.16 o 
   1   6   3      255.07      268.01      3.74 o 
   2   6   3      794.24      813.68      7.62 o 
   3   6   3      163.46      147.69      3.10 o 
   4   6   3       40.48       52.00      2.12 o 
   5   6   3      773.44      750.21      8.54 o 
   6   6   3        5.99        2.63      1.44 o 
   7   6   3      585.17      548.14     10.85 o 
   8   6   3        2.25        2.03      2.31 o 
   9   6   3       21.02       13.70      3.75 o 
  10   6   3      238.31      238.57      6.90 o 
  11   6   3      435.37      446.06      9.88 o 
  12   6   3      390.05      402.93     11.22 o 
  13   6   3      265.63      288.55      9.83 o 
 -14   7   3       20.20       17.66      3.75 o 
 -13   7   3        1.17        1.54      1.52 o 
 -12   7   3      161.81      158.32      5.13 o 
 -11   7   3       22.85       30.36      2.69 o 
 -10   7   3      654.00      667.30      9.47 o 
  -9   7   3       37.28       31.49      2.25 o 
  -8   7   3        7.83       11.46      1.47 o 
  -7   7   3      650.35      653.91      8.52 o 
  -6   7   3     1554.78     1585.98     12.60 o 
  -5   7   3     1021.66     1043.13      9.96 o 
  -4   7   3       38.86       41.24      2.63 o 
  -3   7   3        0.27        0.31      0.52 o 
  -2   7   3        4.53        4.40      0.60 o 
  -1   7   3     1905.07     1840.97     11.20 o 
   0   7   3     2810.25     2988.95     16.98 o 
   1   7   3     1307.20     1351.14     10.40 o 
   2   7   3        0.09        1.16      0.54 o 
   3   7   3      650.49      701.41      7.71 o 
   4   7   3     2826.46     2806.55     21.89 o 
   5   7   3      201.07      206.42      5.19 o 
   6   7   3     1200.09     1184.92     16.60 o 
   7   7   3      299.52      293.94      7.84 o 
   8   7   3       16.08       24.52      3.07 o 
   9   7   3       71.73       69.47      4.49 o 
  10   7   3      471.00      449.13     14.36 o 
  11   7   3      390.53      388.81     10.06 o 
  12   7   3       23.52       23.42      3.65 o 
 -14   8   3       64.54       66.17      7.23 o 
 -13   8   3       22.04       23.48      2.69 o 
 -12   8   3      151.02      158.86      5.18 o 
 -11   8   3       99.33       99.74      4.31 o 
 -10   8   3      212.73      201.90      5.42 o 
  -9   8   3      138.78      126.53      3.73 o 
  -8   8   3     1271.87     1268.84     12.38 o 
  -7   8   3      479.37      468.09      6.60 o 
  -6   8   3       92.51       93.59      2.84 o 
  -5   8   3        0.76        2.05      0.64 o 
  -4   8   3     2060.73     2119.04     15.50 o 
  -3   8   3      346.87      340.89      6.37 o 
  -2   8   3       15.84       11.16      0.89 o 
  -1   8   3       84.67       86.56      1.87 o 
   0   8   3       64.13       47.33      2.00 o 
   1   8   3      540.13      556.62      6.61 o 
   2   8   3     1664.70     1880.50     14.02 o 
   3   8   3      392.57      424.66      5.14 o 
   4   8   3       45.94       47.57      2.59 o 
   5   8   3      611.39      632.78      9.39 o 
   6   8   3     1098.61     1061.15     13.43 o 
   7   8   3      541.49      504.97      9.06 o 
   8   8   3      228.34      217.62      6.17 o 
   9   8   3      129.88      125.99      7.31 o 
  10   8   3        4.45        2.85      1.77 o 
  11   8   3        0.80       -0.39      1.53 o 
  12   8   3       62.56       62.04      5.35 o 
 -13   9   3       14.13       11.24      2.13 o 
 -12   9   3      635.87      666.08     10.85 o 
 -11   9   3       18.42       18.47      2.28 o 
 -10   9   3      266.71      243.73      6.03 o 
  -9   9   3     1612.08     1492.55     16.07 o 
  -8   9   3      585.89      564.39      9.10 o 
  -7   9   3     1277.89     1253.40     12.13 o 
  -6   9   3       56.85       52.82      2.45 o 
  -5   9   3      560.63      508.60      6.58 o 
  -4   9   3       11.83       13.22      1.26 o 
  -3   9   3      847.04      947.73      8.84 o 
  -2   9   3      433.56      450.10      4.27 o 
  -1   9   3     9854.39    10352.25     54.61 o 
   0   9   3      483.50      562.40      5.27 o 
   1   9   3     2709.67     2794.61     17.85 o 
   2   9   3        1.07        1.24      0.60 o 
   3   9   3      123.82      142.04      3.65 o 
   4   9   3       41.71       38.50      2.39 o 
   5   9   3      241.92      227.02      5.50 o 
   6   9   3      972.36      969.94     12.83 o 
   7   9   3     2087.26     1931.88     20.75 o 
   8   9   3      141.92      118.71      4.72 o 
   9   9   3       68.65       67.11      5.88 o 
  10   9   3      448.94      449.19     10.03 o 
  11   9   3       21.94       17.04      4.04 o 
  12   9   3        7.05        4.48      2.33 o 
 -13  10   3       24.82       29.52      4.01 o 
 -12  10   3       32.69       34.54      3.12 o 
 -11  10   3       31.08       20.78      2.49 o 
 -10  10   3      139.46      153.37      4.87 o 
  -9  10   3       66.18       75.66      3.94 o 
  -8  10   3       63.01       61.46      3.21 o 
  -7  10   3      417.59      411.45      6.33 o 
  -6  10   3      135.79      137.25      4.03 o 
  -5  10   3       77.50       80.83      3.31 o 
  -4  10   3      315.32      316.78      7.30 o 
  -3  10   3     2643.93     2621.74     18.60 o 
  -2  10   3      203.08      228.02      3.24 o 
  -1  10   3       34.13       32.92      1.58 o 
   0  10   3      142.54      187.66      3.25 o 
   1  10   3     1388.06     1356.37     12.59 o 
   2  10   3        3.13       10.65      1.09 o 
   3  10   3       63.48       56.82      2.68 o 
   4  10   3     1347.24     1295.28     13.35 o 
   5  10   3        7.84        8.21      1.70 o 
   6  10   3      229.20      214.92      5.74 o 
   7  10   3       87.89       84.77      8.23 o 
   8  10   3      349.55      347.29      7.97 o 
   9  10   3        2.79        0.33      1.53 o 
  10  10   3       54.84       55.16      5.17 o 
  11  10   3        5.29        8.71      2.67 o 
  12  10   3       19.06       15.12      3.18 o 
 -13  11   3      146.03      150.42      8.75 o 
 -12  11   3      121.01      126.16      5.64 o 
 -11  11   3        2.22        1.02      1.53 o 
 -10  11   3       62.74       64.05      3.81 o 
  -9  11   3       16.97       20.97      2.34 o 
  -8  11   3        2.80        2.83      1.24 o 
  -7  11   3      207.13      192.55      4.32 o 
  -6  11   3      216.66      223.81      4.59 o 
  -5  11   3      158.13      160.75      4.13 o 
  -4  11   3       43.95       44.27      2.57 o 
  -3  11   3       45.54       42.73      2.42 o 
  -2  11   3        9.00       15.25      1.38 o 
  -1  11   3      500.65      471.73      5.14 o 
   0  11   3      153.81      158.62      3.09 o 
   1  11   3      470.55      471.84      5.11 o 
   2  11   3        5.12        5.82      1.02 o 
   3  11   3       43.04       46.43      2.66 o 
   4  11   3      364.19      361.04      6.86 o 
   5  11   3       63.10       53.72      3.30 o 
   6  11   3       40.41       38.91      3.01 o 
   7  11   3       86.88       95.64      4.42 o 
   8  11   3       23.10       17.25      2.52 o 
   9  11   3       10.26        7.30      3.05 o 
  10  11   3       11.95       12.94      4.30 o 
  11  11   3      527.94      566.63     13.32 o 
  12  11   3      240.07      244.23     11.48 o 
 -13  12   3       78.16      128.75     13.27 o 
 -12  12   3        0.27        2.31      1.70 o 
 -11  12   3      119.00      124.59      6.93 o 
 -10  12   3      185.11      189.34      6.28 o 
  -9  12   3        1.39        0.10      1.45 o 
  -8  12   3      438.66      437.37      7.98 o 
  -7  12   3      262.20      242.43     13.10 o 
  -6  12   3      126.28      126.27      3.82 o 
  -5  12   3     3435.06     3302.54     30.92 o 
  -4  12   3      601.94      576.37      8.94 o 
  -3  12   3      251.35      223.67      6.34 o 
  -2  12   3      349.28      366.77      4.52 o 
  -1  12   3        7.40        6.12      0.98 o 
   0  12   3       18.15       22.09      1.54 o 
   1  12   3      234.81      209.05      3.67 o 
   2  12   3     1832.97     1815.69     15.44 o 
   3  12   3     3193.18     3100.67     25.11 o 
   4  12   3       55.62       51.96      3.24 o 
   5  12   3       34.08       25.53      3.10 o 
   6  12   3      355.13      352.57      7.58 o 
   7  12   3        2.34        0.98      2.74 o 
   8  12   3      245.01      257.27     10.43 o 
   9  12   3      408.45      433.94      9.55 o 
  10  12   3      155.98      159.52      6.22 o 
  11  12   3        0.10       -0.90      1.80 o 
 -12  13   3      109.50      100.37      8.35 o 
 -11  13   3       22.90       19.71      2.97 o 
 -10  13   3        1.05       -0.49      1.30 o 
  -9  13   3       70.35       65.18      5.06 o 
  -8  13   3      118.84      119.06      4.90 o 
  -7  13   3       45.29       48.75      3.67 o 
  -6  13   3      634.54      592.90      9.57 o 
  -5  13   3      395.25      364.71      7.23 o 
  -4  13   3      309.40      308.35      8.97 o 
  -3  13   3       32.83       31.76      2.61 o 
  -2  13   3        0.42        1.51      2.20 o 
  -1  13   3      361.89      346.68      4.63 o 
   0  13   3      231.99      261.35      4.25 o 
   1  13   3        2.13        2.40      1.12 o 
   2  13   3        2.06        1.65      1.20 o 
   3  13   3      650.50      644.82      8.81 o 
   4  13   3     1062.72     1028.77     12.99 o 
   5  13   3      225.79      217.98      5.74 o 
   6  13   3     1116.80     1041.30     14.06 o 
   7  13   3        9.77        8.30      2.01 o 
   8  13   3       78.76       63.98      4.32 o 
   9  13   3        2.46        0.82      1.90 o 
  10  13   3      153.59      141.61      7.11 o 
  11  13   3       65.43       59.88      6.03 o 
 -12  14   3        0.25       -2.14      2.30 o 
 -11  14   3        7.32        3.16      2.39 o 
 -10  14   3      405.71      410.83      9.54 o 
  -9  14   3      243.22      238.13      7.05 o 
  -8  14   3      199.90      199.90      6.34 o 
  -7  14   3     1017.87      952.88     14.00 o 
  -6  14   3      300.13      287.35      8.33 o 
  -5  14   3      198.10      197.18      8.10 o 
  -4  14   3      550.29      538.39     11.85 o 
  -3  14   3     4653.46     4511.57     43.65 o 
  -2  14   3       71.98       76.91      5.50 o 
  -1  14   3      761.93      759.85      8.12 o 
   0  14   3      434.98      437.07      5.74 o 
   1  14   3      873.81      834.34      9.60 o 
   2  14   3      429.23      416.75      7.85 o 
   3  14   3      459.45      428.26      9.03 o 
   4  14   3     1066.67      993.23     14.69 o 
   5  14   3        4.58        5.53      2.14 o 
   6  14   3      109.72      111.15      7.17 o 
   7  14   3       68.97       74.15      4.50 o 
   8  14   3      521.22      523.16     10.40 o 
   9  14   3      129.68      123.57      5.51 o 
  10  14   3        0.06        2.35      2.06 o 
  11  14   3       10.40       13.52      3.32 o 
 -12  15   3        9.81       11.41      6.83 o 
 -11  15   3      390.05      422.76     12.46 o 
 -10  15   3      155.07      154.77      6.06 o 
  -9  15   3      152.81      166.92      6.06 o 
  -8  15   3       23.92       25.81      3.01 o 
  -7  15   3       43.67       49.93      4.15 o 
  -6  15   3        0.80       -0.64      2.73 o 
  -5  15   3        2.36        1.28      1.86 o 
  -4  15   3      161.68      164.17      4.96 o 
  -3  15   3      403.32      390.75      7.52 o 
  -2  15   3      217.00      226.12      5.62 o 
  -1  15   3     1750.37     1682.05     24.14 o 
   0  15   3        0.66        3.79      1.79 o 
   1  15   3        0.08        0.96      1.35 o 
   2  15   3       45.47       40.27      3.17 o 
   3  15   3      193.19      166.22      5.84 o 
   4  15   3       81.97       85.15      7.40 o 
   5  15   3        6.68        3.39      1.62 o 
   6  15   3      197.84      182.14      5.80 o 
   7  15   3      112.00      115.92      5.00 o 
   8  15   3       54.52       65.16      4.47 o 
   9  15   3      101.74      116.46      7.03 o 
  10  15   3        0.14        1.05      3.23 o 
 -11  16   3       16.37       16.49      4.09 o 
 -10  16   3      628.16      649.86     14.35 o 
  -9  16   3      216.09      209.85      6.96 o 
  -8  16   3      717.84      690.37     12.40 o 
  -7  16   3       27.74       28.57      3.18 o 
  -6  16   3        1.48        5.57      2.10 o 
  -5  16   3        3.84        2.83      1.97 o 
  -4  16   3       63.15       63.16      5.29 o 
  -3  16   3      369.17      349.68      7.25 o 
  -2  16   3      271.78      235.48      5.81 o 
  -1  16   3       27.65       31.67      4.82 o 
   0  16   3     1627.83     1508.14     19.09 o 
   1  16   3     1028.91     1004.77     12.82 o 
   2  16   3      887.24      888.71     15.58 o 
   3  16   3        1.33        0.79      1.95 o 
   4  16   3      745.24      776.84     13.62 o 
   5  16   3      190.12      193.67      7.65 o 
   6  16   3      169.25      149.48      6.39 o 
   7  16   3      274.18      268.33      7.42 o 
   8  16   3     1437.70     1462.02     21.75 o 
   9  16   3        9.85       11.86      2.96 o 
  10  16   3      355.86      378.90     11.10 o 
 -11  17   3      107.43       95.96     12.46 o 
 -10  17   3       63.54       74.27      5.82 o 
  -9  17   3       66.09       71.15      4.98 o 
  -8  17   3       45.07       44.83      3.91 o 
  -7  17   3      391.26      416.61      9.40 o 
  -6  17   3      195.69      207.35      7.53 o 
  -5  17   3      148.77      159.09      6.49 o 
  -4  17   3       36.57       47.14      4.19 o 
  -3  17   3      190.36      180.78      5.30 o 
  -2  17   3       81.31       84.21      4.58 o 
  -1  17   3        0.15        4.91      2.44 o 
   0  17   3       29.36       23.56      3.79 o 
   1  17   3      677.61      668.74     10.30 o 
   2  17   3      212.65      221.72      9.18 o 
   3  17   3      441.52      425.20     11.97 o 
   4  17   3      141.88      140.65      6.05 o 
   5  17   3       36.67       35.63      3.91 o 
   6  17   3       96.45       86.82      6.21 o 
   7  17   3       83.40       76.86      5.68 o 
   8  17   3        1.32       -1.10      2.42 o 
   9  17   3      113.41       97.06      8.20 o 
 -10  18   3      142.86      156.02     16.15 o 
  -9  18   3      116.03      130.31      6.76 o 
  -8  18   3        0.14        0.17      1.63 o 
  -7  18   3      403.00      412.72     11.12 o 
  -6  18   3      514.95      494.44     14.91 o 
  -5  18   3        0.01        0.41      1.90 o 
  -4  18   3      474.54      485.90     11.13 o 
  -3  18   3      276.68      271.13      7.98 o 
  -2  18   3      234.64      229.19      8.38 o 
  -1  18   3       38.22       47.93      4.92 o 
   0  18   3      977.43      916.23     18.49 o 
   1  18   3       37.16       36.80      3.66 o 
   2  18   3        8.61       10.81      2.28 o 
   3  18   3        1.52        2.96      2.30 o 
   4  18   3       78.25       71.68      5.12 o 
   5  18   3      185.48      185.75      7.14 o 
   6  18   3        8.43        9.54      2.89 o 
   7  18   3      100.93      111.09      8.84 o 
   8  18   3        0.14       -0.42      2.22 o 
   9  18   3       36.91       35.49      5.60 o 
  -9  19   3       12.91       10.95      5.83 o 
  -8  19   3        2.96        1.24      2.04 o 
  -7  19   3        4.20        4.97      2.59 o 
  -6  19   3       70.75       55.30      4.87 o 
  -5  19   3       19.12       21.33      3.99 o 
  -4  19   3      284.31      261.68     10.12 o 
  -3  19   3       50.03       55.77      6.58 o 
  -2  19   3      155.02      166.07      8.47 o 
  -1  19   3       34.17       41.69      4.73 o 
   0  19   3      115.62      104.50      6.26 o 
   1  19   3       24.95       31.02      4.44 o 
   2  19   3       35.51       32.87      3.69 o 
   3  19   3        7.09       11.01      3.87 o 
   4  19   3      590.33      539.25     11.93 o 
   5  19   3        0.38        0.45      3.14 o 
   6  19   3      449.62      449.59     11.41 o 
   7  19   3        5.83        6.01      2.44 o 
   8  19   3      209.44      220.45     10.37 o 
  -9  20   3       91.61       86.25      6.47 o 
  -8  20   3      108.73      113.29      9.13 o 
  -7  20   3      175.71      171.71      8.99 o 
  -6  20   3      677.61      701.14     14.94 o 
  -5  20   3      195.15      204.86      7.70 o 
  -4  20   3       81.39       72.34      6.88 o 
  -3  20   3       20.41       13.66      3.74 o 
  -2  20   3      771.57      755.06     25.39 o 
  -1  20   3       78.92       72.19      6.72 o 
   0  20   3      977.05      934.73     19.34 o 
   1  20   3      140.48      137.76      7.47 o 
   2  20   3        4.16        0.92      2.81 o 
   3  20   3      173.37      171.12     12.91 o 
   4  20   3      344.03      331.12     12.95 o 
   5  20   3      858.08      850.18     16.06 o 
   6  20   3       95.72       88.02      6.28 o 
   7  20   3       35.52       37.78      5.48 o 
  -8  21   3       47.86       53.01      5.11 o 
  -7  21   3       14.88       10.23      3.42 o 
  -6  21   3      171.58      181.49      9.16 o 
  -5  21   3      160.86      160.29      9.40 o 
  -4  21   3       26.68       41.16      5.68 o 
  -3  21   3        0.64        6.03      2.76 o 
  -2  21   3       12.59       13.55      3.37 o 
  -1  21   3      105.27       74.89      9.63 o 
   0  21   3        0.98        4.12      2.68 o 
   1  21   3        0.03        0.94      5.56 o 
   2  21   3        2.51        3.63      4.57 o 
   3  21   3       60.89       62.47      6.33 o 
   4  21   3      101.47      115.11     10.04 o 
   5  21   3        5.72        3.33      3.91 o 
   6  21   3       23.83       22.81      4.60 o 
   7  21   3       93.33      100.89     12.33 o 
  -7  22   3      234.70      269.80     17.84 o 
  -6  22   3      420.21      426.39     21.21 o 
  -5  22   3      269.96      296.41     17.33 o 
  -4  22   3       22.47       24.14      7.42 o 
  -3  22   3        0.42        5.22      3.26 o 
  -2  22   3      634.43      603.29     23.77 o 
  -1  22   3       12.83       22.10      5.84 o 
   0  22   3      780.58      755.44     26.64 o 
   1  22   3       51.59       60.81      6.12 o 
   2  22   3      176.45      187.45     24.81 o 
   3  22   3      178.24      183.54      8.89 o 
   4  22   3      201.34      212.13      9.87 o 
   5  22   3      339.46      359.02     12.88 o 
   6  22   3      214.90      227.86     10.69 o 
  -6  23   3      144.86      167.52     14.21 o 
  -5  23   3        9.03       11.67      6.31 o 
  -4  23   3       34.72       31.41      7.42 o 
  -3  23   3        7.41       21.15      6.23 o 
  -2  23   3       56.88       54.83      8.84 o 
  -1  23   3       37.19       45.72      8.25 o 
   0  23   3       43.83       52.51      8.60 o 
   1  23   3       34.68       50.13      8.23 o 
   2  23   3        0.84        2.80      2.46 o 
   3  23   3       74.37       74.87      6.98 o 
   4  23   3       78.53       97.27     11.02 o 
  -4  24   3       81.83       98.72     12.35 o 
  -3  24   3        7.47       11.12      5.72 o 
  -2  24   3      248.03      264.83     16.28 o 
  -1  24   3       31.38       36.10      7.34 o 
   0  24   3      771.83      791.85     28.19 o 
   1  24   3       39.32       56.42      8.66 o 
   2  24   3       25.57       29.32      6.44 o 
   3  24   3       61.20       76.25     16.19 o 
  -1  25   3       10.93       18.77      5.74 o 
   0  25   3       68.79       76.35     10.27 o 
 -14   0   4       52.11       54.62      6.18 o 
 -13   0   4      210.72      221.38     18.16 o 
 -12   0   4        9.27        8.06      2.74 o 
 -11   0   4     2875.24     2908.88     44.30 o 
 -10   0   4      313.50      319.30     13.36 o 
  -9   0   4       74.12       74.91      5.82 o 
  -8   0   4      239.67      232.77      8.33 o 
  -7   0   4     1138.97     1160.04     15.05 o 
  -6   0   4     1560.58     1598.48     15.09 o 
  -5   0   4      230.14      212.11      4.02 o 
  -4   0   4      730.94      718.97      9.56 o 
  -3   0   4     1679.13     1688.01     17.57 o 
  -2   0   4    17033.04    18029.95    146.00 o 
  -1   0   4      358.70      303.86      5.68 o 
   0   0   4    11110.72    11816.25    103.76 o 
   1   0   4       34.47       34.68      4.27 o 
   2   0   4      589.72      609.32      8.48 o 
   3   0   4      722.48      679.33     12.42 o 
   4   0   4      868.66      928.13     15.69 o 
   5   0   4     4262.25     4150.81     48.17 o 
   6   0   4       77.84       91.24      9.20 o 
   7   0   4       14.81       16.35      4.23 o 
   8   0   4       63.77       57.13      5.10 o 
   9   0   4     1038.31     1081.83     31.22 o 
  10   0   4      651.90      615.54     23.53 o 
  11   0   4      441.29      435.22     20.20 o 
  12   0   4      108.76      121.58     13.24 o 
 -14   1   4        0.18        0.44      1.47 o 
 -13   1   4      166.19      170.42      6.12 o 
 -12   1   4      115.19      108.75      5.10 o 
 -11   1   4      229.65      223.16      9.66 o 
 -10   1   4        0.24        1.08      1.14 o 
  -9   1   4      195.13      182.05      5.42 o 
  -8   1   4       44.62       46.59      2.69 o 
  -7   1   4      437.04      461.70      5.37 o 
  -6   1   4       10.23       10.68      1.00 o 
  -5   1   4      421.38      434.51      4.60 o 
  -4   1   4     1398.94     1459.84     11.20 o 
  -3   1   4     2569.91     2811.68     18.74 o 
  -2   1   4     3620.61     3711.73     23.65 o 
  -1   1   4     9429.54    10694.18     61.67 o 
   0   1   4      938.94     1046.98      8.70 o 
   1   1   4      326.48      392.50      4.71 o 
   2   1   4     1726.56     1781.56     14.36 o 
   3   1   4      264.18      302.28      4.37 o 
   4   1   4      947.55      977.49     11.43 o 
   5   1   4      322.84      353.20      6.87 o 
   6   1   4      530.57      516.40     10.83 o 
   7   1   4      311.21      308.70      7.40 o 
   8   1   4      811.98      776.69     14.65 o 
   9   1   4       50.95       45.85      5.15 o 
  10   1   4       28.68       35.23      4.94 o 
  11   1   4        4.93        2.93      5.06 o 
  12   1   4      268.65      287.25     12.07 o 
 -14   2   4       54.54       63.27      5.41 o 
 -13   2   4      244.35      261.25      7.59 o 
 -12   2   4       15.49       10.90      2.21 o 
 -11   2   4      172.78      163.17      6.10 o 
 -10   2   4       60.92       58.43      5.41 o 
  -9   2   4       44.45       38.55      2.96 o 
  -8   2   4      739.89      719.49      8.26 o 
  -7   2   4       82.42       68.59      3.36 o 
  -6   2   4     2147.80     2035.60     16.53 o 
  -5   2   4       59.89       70.87      2.80 o 
  -4   2   4       51.38       52.49      1.77 o 
  -3   2   4      301.35      281.64      3.68 o 
  -2   2   4     1612.86     1489.43     11.26 o 
  -1   2   4      108.00      116.66      2.72 o 
   0   2   4     2406.61     2315.58     15.95 o 
   1   2   4     1191.87     1182.87     10.46 o 
   2   2   4      914.29      946.83      8.94 o 
   3   2   4       53.91       60.22      2.63 o 
   4   2   4        6.90       10.88      1.56 o 
   5   2   4      709.00      685.77      9.48 o 
   6   2   4      291.20      292.42      6.10 o 
   7   2   4      125.72      110.50      4.64 o 
   8   2   4       46.39       41.01      8.96 o 
   9   2   4      210.81      216.64     10.64 o 
  10   2   4       34.95       39.69      5.08 o 
  11   2   4       19.36       25.38      3.52 o 
  12   2   4      508.24      536.89     24.64 o 
 -14   3   4      176.03      216.21      8.34 o 
 -13   3   4       42.08       37.78      3.58 o 
 -12   3   4       88.40       76.64      4.72 o 
 -11   3   4       16.97       14.06      2.08 o 
 -10   3   4      300.34      296.01      7.25 o 
  -9   3   4        2.70        1.27      1.17 o 
  -8   3   4        1.63        1.72      0.99 o 
  -7   3   4      977.56     1011.35     10.04 o 
  -6   3   4      789.02      822.64      8.57 o 
  -5   3   4      420.31      425.12      5.22 o 
  -4   3   4      750.84      718.59      6.09 o 
  -3   3   4       71.75       71.14      1.65 o 
  -2   3   4      112.85      145.97      2.85 o 
  -1   3   4        0.06       -0.15      0.74 o 
   0   3   4       42.02       46.40      2.18 o 
   1   3   4     1456.45     1448.26     12.12 o 
   2   3   4      126.02      122.13      3.66 o 
   3   3   4      584.29      552.90      7.89 o 
   4   3   4      680.39      687.41      9.19 o 
   5   3   4      138.28      158.60      4.30 o 
   6   3   4      253.48      246.03      5.55 o 
   7   3   4      424.57      425.68     11.99 o 
   8   3   4      302.58      292.26     13.10 o 
   9   3   4      360.83      377.07     16.69 o 
  10   3   4       34.58       23.99      3.33 o 
  11   3   4        3.20        7.89      2.86 o 
  12   3   4       82.72       86.84      7.86 o 
 -14   4   4       31.53       27.84      3.72 o 
 -13   4   4      266.97      295.04      9.54 o 
 -12   4   4        2.06        0.53      1.20 o 
 -11   4   4        7.75        4.14      1.42 o 
 -10   4   4      148.35      148.27      4.87 o 
  -9   4   4      551.19      566.35      7.68 o 
  -8   4   4        0.26        0.52      0.89 o 
  -7   4   4     1837.72     1803.30     15.06 o 
  -6   4   4       56.29       55.99      2.50 o 
  -5   4   4       45.55       58.82      2.14 o 
  -4   4   4        0.10       -0.06      0.54 o 
  -3   4   4      457.28      430.52      4.66 o 
  -2   4   4        0.39        0.46      0.43 o 
  -1   4   4      516.52      550.52      5.87 o 
   0   4   4      329.23      341.93      4.43 o 
   1   4   4       22.98       15.10      1.16 o 
   2   4   4      748.54      758.97      7.59 o 
   3   4   4      631.13      706.35      9.05 o 
   4   4   4     1472.43     1518.43     15.24 o 
   5   4   4      647.97      675.31      9.34 o 
   6   4   4      255.46      251.15      6.31 o 
   7   4   4      789.28      763.80     16.67 o 
   8   4   4      104.46      109.39      6.39 o 
   9   4   4       42.09       45.81      4.25 o 
  10   4   4        2.43        1.72      1.72 o 
  11   4   4      315.58      326.28     12.43 o 
  12   4   4       20.03       16.40      3.84 o 
 -14   5   4        0.59        1.11      1.60 o 
 -13   5   4       36.76       30.64      3.89 o 
 -12   5   4       36.79       28.51      4.36 o 
 -11   5   4       78.30       72.48      5.61 o 
 -10   5   4      699.46      676.72      8.94 o 
  -9   5   4      294.80      257.33      5.12 o 
  -8   5   4      111.76      121.15      3.44 o 
  -7   5   4        4.07        5.60      1.25 o 
  -6   5   4      113.63      103.13      3.04 o 
  -5   5   4       50.66       42.83      2.00 o 
  -4   5   4      739.84      724.22      7.29 o 
  -3   5   4       51.90       63.68      2.12 o 
  -2   5   4     1031.87     1078.77      9.15 o 
  -1   5   4      192.51      195.53      3.22 o 
   0   5   4       87.25      106.67      2.39 o 
   1   5   4      192.17      163.94      2.97 o 
   2   5   4      895.49      885.99      9.50 o 
   3   5   4       35.43       29.56      1.94 o 
   4   5   4        7.86        8.14      1.20 o 
   5   5   4      273.77      281.07      6.33 o 
   6   5   4        0.44        1.46      1.56 o 
   7   5   4       47.24       50.04      5.03 o 
   8   5   4        8.13        5.44      2.08 o 
   9   5   4      120.18      128.25      5.98 o 
  10   5   4       23.51       24.76      3.38 o 
  11   5   4       34.57       24.70      8.82 o 
  12   5   4       23.93       20.76      4.26 o 
 -14   6   4        9.49        5.14      2.10 o 
 -13   6   4       42.81       43.33      4.50 o 
 -12   6   4        1.65       -0.90      1.16 o 
 -11   6   4       19.58       23.88      3.02 o 
 -10   6   4     1091.08     1082.62     11.97 o 
  -9   6   4       66.02       62.75      3.08 o 
  -8   6   4      910.45      879.78     11.42 o 
  -7   6   4       23.65       27.56      2.00 o 
  -6   6   4     1008.03     1025.96     10.32 o 
  -5   6   4        1.57        2.16      0.86 o 
  -4   6   4      664.05      711.07      7.34 o 
  -3   6   4      604.46      563.96      6.24 o 
  -2   6   4      200.25      204.77      2.49 o 
  -1   6   4      344.73      350.92      4.53 o 
   0   6   4      585.69      619.71      6.49 o 
   1   6   4     1592.04     1633.66     13.92 o 
   2   6   4     1007.17      989.43     10.40 o 
   3   6   4       33.47       34.13      2.09 o 
   4   6   4      121.63      120.25      3.93 o 
   5   6   4      583.02      613.03     13.67 o 
   6   6   4      487.01      503.23     12.13 o 
   7   6   4       37.71       32.27      3.59 o 
   8   6   4     1400.38     1381.05     20.50 o 
   9   6   4       72.02       79.72      6.22 o 
  10   6   4        1.33        0.62      1.68 o 
  11   6   4        8.56       11.26      2.69 o 
  12   6   4       81.08       90.67      6.65 o 
 -13   7   4      121.21      125.12      6.68 o 
 -12   7   4       13.05       10.28      3.48 o 
 -11   7   4      183.68      184.53      5.44 o 
 -10   7   4      106.96      105.95      4.06 o 
  -9   7   4      574.75      594.99      8.24 o 
  -8   7   4      116.98      111.09      3.45 o 
  -7   7   4       46.31       45.63      2.54 o 
  -6   7   4       53.05       61.48      2.69 o 
  -5   7   4      252.97      270.62      4.77 o 
  -4   7   4      942.63      880.44      8.56 o 
  -3   7   4      238.72      241.73      4.31 o 
  -2   7   4       86.21       77.08      2.81 o 
  -1   7   4      340.88      355.02      3.80 o 
   0   7   4       67.46       58.77      1.63 o 
   1   7   4      411.22      453.28      4.96 o 
   2   7   4      123.20      110.68      2.78 o 
   3   7   4     2065.50     2116.75     16.55 o 
   4   7   4       55.16       62.72      3.06 o 
   5   7   4      196.30      205.54      6.22 o 
   6   7   4       45.12       41.70      3.61 o 
   7   7   4     1173.94     1155.25     23.21 o 
   8   7   4       22.30       16.17      2.88 o 
   9   7   4       30.79       24.33      3.31 o 
  10   7   4      220.20      209.29      6.80 o 
  11   7   4        2.37        3.35      2.24 o 
  12   7   4       20.88       22.56      3.72 o 
 -13   8   4        0.43        2.40      1.74 o 
 -12   8   4       84.77       82.11      5.90 o 
 -11   8   4       24.10       21.73      2.51 o 
 -10   8   4      480.92      481.53      8.39 o 
  -9   8   4      290.08      268.93      5.48 o 
  -8   8   4       17.03       17.47      1.78 o 
  -7   8   4      115.71      123.70      4.54 o 
  -6   8   4       33.60       33.48      2.20 o 
  -5   8   4     1275.41     1191.39     14.55 o 
  -4   8   4        0.93        2.91      0.99 o 
  -3   8   4     2600.85     2552.81     19.40 o 
  -2   8   4      164.32      182.97      3.24 o 
  -1   8   4        2.87        5.41      1.37 o 
   0   8   4        0.62        1.38      0.57 o 
   1   8   4      500.58      488.99      5.42 o 
   2   8   4      193.86      181.39      3.28 o 
   3   8   4      301.65      283.29      4.60 o 
   4   8   4      484.19      486.84      8.25 o 
   5   8   4       95.23       89.65      4.28 o 
   6   8   4       10.65        9.66      2.09 o 
   7   8   4       21.61       17.00      2.67 o 
   8   8   4      380.24      369.26      8.41 o 
   9   8   4       13.98       18.24      2.65 o 
  10   8   4      152.59      139.53      5.74 o 
  11   8   4       47.63       45.85      4.77 o 
 -13   9   4       37.40       43.50      4.54 o 
 -12   9   4      167.84      173.31      7.32 o 
 -11   9   4        9.60       10.01      2.01 o 
 -10   9   4       69.50       71.10      4.82 o 
  -9   9   4        8.20        8.91      1.57 o 
  -8   9   4      638.45      632.62      9.77 o 
  -7   9   4       52.41       53.26      2.94 o 
  -6   9   4       35.75       32.21      3.06 o 
  -5   9   4       69.09       69.74      2.67 o 
  -4   9   4      103.24      104.07      3.31 o 
  -3   9   4      191.06      186.38      4.23 o 
  -2   9   4      193.93      202.67      4.37 o 
  -1   9   4      199.12      198.69      2.86 o 
   0   9   4       73.44       66.94      2.01 o 
   1   9   4       16.79       16.97      1.29 o 
   2   9   4       50.94       56.13      2.06 o 
   3   9   4        2.98        1.70      1.06 o 
   4   9   4      631.10      637.01      9.53 o 
   5   9   4      113.19      113.10      4.18 o 
   6   9   4      165.25      166.29      5.22 o 
   7   9   4       48.16       54.68      3.85 o 
   8   9   4      103.23      108.59      7.99 o 
   9   9   4      121.77      116.66      6.46 o 
  10   9   4      121.96      134.06      6.73 o 
  11   9   4      167.73      172.16     10.08 o 
 -13  10   4       18.25       13.21      3.42 o 
 -12  10   4       13.38        7.38      2.19 o 
 -11  10   4      149.74      141.41      5.06 o 
 -10  10   4       89.79       92.09      4.57 o 
  -9  10   4       15.12       17.81      2.38 o 
  -8  10   4       96.78       98.87      3.65 o 
  -7  10   4        1.93        3.84      1.11 o 
  -6  10   4        4.60        6.23      1.23 o 
  -5  10   4      257.10      245.07      6.18 o 
  -4  10   4       67.05       67.01      3.65 o 
  -3  10   4     1771.88     1767.97     16.19 o 
  -2  10   4       36.31       42.32      2.67 o 
  -1  10   4      178.65      180.59      4.13 o 
   0  10   4      304.37      289.53      4.02 o 
   1  10   4      208.80      197.54      4.49 o 
   2  10   4      995.98     1015.51     10.85 o 
   3  10   4      308.04      310.03      5.33 o 
   4  10   4      651.61      634.32     13.99 o 
   5  10   4      641.09      615.52      9.89 o 
   6  10   4      388.62      374.21      7.93 o 
   7  10   4      261.93      256.80      6.79 o 
   8  10   4      505.14      529.93     11.45 o 
   9  10   4       12.85       12.70      2.37 o 
  10  10   4       93.11       99.03      6.61 o 
  11  10   4      129.32      142.33      7.26 o 
 -13  11   4      111.52      123.73      8.55 o 
 -12  11   4      397.96      421.96      8.94 o 
 -11  11   4      116.22      123.12      5.01 o 
 -10  11   4       31.65       34.27      3.02 o 
  -9  11   4       73.40       59.10      3.69 o 
  -8  11   4       98.94      102.26      3.67 o 
  -7  11   4      977.38      979.16     11.04 o 
  -6  11   4     1121.44     1135.31     11.83 o 
  -5  11   4      925.70      877.92     10.73 o 
  -4  11   4      217.48      226.84      5.60 o 
  -3  11   4       80.46       80.38      3.18 o 
  -2  11   4        1.52        3.90      1.49 o 
  -1  11   4      391.23      341.90      7.59 o 
   0  11   4      641.17      669.93      6.67 o 
   1  11   4      375.96      369.48      4.89 o 
   2  11   4       30.19       35.07      2.18 o 
   3  11   4      276.64      277.15      5.41 o 
   4  11   4     1557.99     1531.87     16.87 o 
   5  11   4      393.52      385.61      7.79 o 
   6  11   4      569.95      549.51      9.82 o 
   7  11   4       34.56       27.96      2.99 o 
   8  11   4       37.22       26.05      3.12 o 
   9  11   4        3.60        6.32      1.97 o 
  10  11   4       67.07       80.46      8.26 o 
  11  11   4       11.35       13.54      3.18 o 
 -12  12   4       10.54       11.73      2.37 o 
 -11  12   4        0.03       -1.13      1.34 o 
 -10  12   4      247.62      247.91      6.60 o 
  -9  12   4      155.09      155.35      5.69 o 
  -8  12   4      347.90      346.88      7.33 o 
  -7  12   4        8.21        6.54      1.44 o 
  -6  12   4        8.92        9.26      1.44 o 
  -5  12   4      148.83      149.93      4.28 o 
  -4  12   4        3.78        3.25      1.12 o 
  -3  12   4      227.93      223.41      5.59 o 
  -2  12   4      129.86      123.34      4.68 o 
  -1  12   4      200.04      201.50      5.78 o 
   0  12   4      118.76      124.69      3.29 o 
   1  12   4      274.94      286.20      4.86 o 
   2  12   4      321.06      307.13      5.28 o 
   3  12   4      473.18      473.47      7.31 o 
   4  12   4       54.83       56.67      3.48 o 
   5  12   4        0.08        0.97      1.89 o 
   6  12   4        0.60        3.83      1.55 o 
   7  12   4        4.93        5.07      1.87 o 
   8  12   4      246.75      229.39      6.94 o 
   9  12   4        0.01        2.78      1.88 o 
  10  12   4       28.66       32.63      4.71 o 
 -12  13   4      127.72      139.62     11.28 o 
 -11  13   4        0.74       -0.76      1.53 o 
 -10  13   4       79.12       80.89      5.13 o 
  -9  13   4      100.45       92.78      4.73 o 
  -8  13   4       18.92       22.00      3.32 o 
  -7  13   4     1688.27     1649.85     17.72 o 
  -6  13   4      321.35      319.18      6.53 o 
  -5  13   4      343.43      350.44      9.16 o 
  -4  13   4        0.14       -0.79      1.21 o 
  -3  13   4      417.44      405.98      7.80 o 
  -2  13   4      124.57      118.81      4.70 o 
  -1  13   4     2834.24     2822.86     29.73 o 
   0  13   4      256.10      250.94      8.71 o 
   1  13   4     1548.46     1532.67     16.25 o 
   2  13   4      293.21      283.61      5.69 o 
   3  13   4      283.96      267.30      7.42 o 
   4  13   4      254.22      257.14      6.27 o 
   5  13   4       54.54       55.85      3.73 o 
   6  13   4      339.74      351.77      8.00 o 
   7  13   4        0.51       -0.24      1.57 o 
   8  13   4       10.46       11.06      2.35 o 
   9  13   4      517.35      537.39     13.99 o 
  10  13   4      696.78      774.48     16.21 o 
 -12  14   4       66.45       64.63      6.92 o 
 -11  14   4       38.54       48.51      4.89 o 
 -10  14   4        9.60        8.64      2.26 o 
  -9  14   4       12.62       22.05      2.97 o 
  -8  14   4        3.88        8.48      2.11 o 
  -7  14   4        4.39        3.10      1.70 o 
  -6  14   4      108.32      112.73      4.03 o 
  -5  14   4     1381.68     1316.67     16.21 o 
  -4  14   4      381.30      366.54      7.60 o 
  -3  14   4      191.71      185.36      7.78 o 
  -2  14   4        5.35        8.45      1.87 o 
  -1  14   4      279.82      260.70      6.82 o 
   0  14   4      398.02      385.67     17.55 o 
   1  14   4      394.72      374.13      9.82 o 
   2  14   4       57.69       56.71      3.54 o 
   3  14   4      415.06      403.92      7.90 o 
   4  14   4      298.40      298.35      6.87 o 
   5  14   4       34.51       33.01      3.25 o 
   6  14   4       26.82       20.00      4.69 o 
   7  14   4       28.55       21.35      2.97 o 
   8  14   4       60.11       61.80      5.18 o 
   9  14   4       13.07        9.87      2.95 o 
  10  14   4       80.73       74.22      6.52 o 
 -11  15   4        0.20        3.45      2.14 o 
 -10  15   4       20.50       15.05      3.13 o 
  -9  15   4       42.15       36.92      3.66 o 
  -8  15   4      296.60      292.50      7.93 o 
  -7  15   4       26.44       28.05      3.12 o 
  -6  15   4        0.50        3.48      2.53 o 
  -5  15   4      578.79      551.20      9.80 o 
  -4  15   4      186.67      191.78      6.46 o 
  -3  15   4      140.35      145.95      5.03 o 
  -2  15   4      129.50      136.73      8.63 o 
  -1  15   4      964.25      922.15     18.24 o 
   0  15   4      627.87      613.70     15.96 o 
   1  15   4       58.53       56.64      6.93 o 
   2  15   4     1089.19     1081.19     14.92 o 
   3  15   4       47.32       39.76      3.30 o 
   4  15   4      606.05      582.70      9.94 o 
   5  15   4        9.68        6.96      2.61 o 
   6  15   4      614.66      629.74     11.19 o 
   7  15   4        3.15       -0.71      2.82 o 
   8  15   4       77.18       73.20      4.90 o 
   9  15   4       32.84       23.03      3.75 o 
 -11  16   4       12.12       17.52      4.36 o 
 -10  16   4        6.36        5.79      2.41 o 
  -9  16   4        1.27        1.28      1.71 o 
  -8  16   4        9.08       11.35      2.39 o 
  -7  16   4       18.25       18.88      2.73 o 
  -6  16   4       61.58       68.72     13.39 o 
  -5  16   4      640.17      623.56     12.90 o 
  -4  16   4        3.56        7.55      1.64 o 
  -3  16   4      818.83      774.50     11.78 o 
  -2  16   4       70.43       70.99      5.86 o 
  -1  16   4       10.06        4.09      2.43 o 
   0  16   4        9.14        9.47      3.00 o 
   1  16   4      203.14      194.14      8.23 o 
   2  16   4        3.77        1.65      1.91 o 
   3  16   4      179.22      164.44      5.45 o 
   4  16   4       13.16       14.45      2.50 o 
   5  16   4      289.38      291.43      7.34 o 
   6  16   4       68.17       65.53      7.69 o 
   7  16   4       32.23       42.24      3.83 o 
   8  16   4        0.83        2.16      2.25 o 
   9  16   4        0.36       -2.72      2.72 o 
 -10  17   4       14.06        7.68      2.47 o 
  -9  17   4        2.06        1.58      1.98 o 
  -8  17   4      412.34      444.74     10.21 o 
  -7  17   4        2.62        3.47      1.74 o 
  -6  17   4       11.27        8.85      2.78 o 
  -5  17   4      107.54      108.46     11.59 o 
  -4  17   4      119.09      121.63      7.17 o 
  -3  17   4        1.23        5.15      1.98 o 
  -2  17   4       14.56       15.55      3.20 o 
  -1  17   4      375.73      353.66     11.17 o 
   0  17   4       37.70       53.52      5.32 o 
   1  17   4       11.09       13.99      3.21 o 
   2  17   4       60.82       64.93      6.02 o 
   3  17   4      265.39      282.55      8.29 o 
   4  17   4       32.55       28.03      3.08 o 
   5  17   4        2.30        0.19      1.98 o 
   6  17   4      231.39      234.43      8.33 o 
   7  17   4       89.43       74.51      4.95 o 
   8  17   4        0.11       -0.94      1.96 o 
  -9  18   4       22.35       23.50      3.62 o 
  -8  18   4      175.49      174.20      7.51 o 
  -7  18   4       57.16       63.36      4.61 o 
  -6  18   4      165.34      152.35      6.76 o 
  -5  18   4      190.44      191.30      7.31 o 
  -4  18   4        0.73        1.48      1.75 o 
  -3  18   4      129.07      144.27      6.09 o 
  -2  18   4       43.37       50.18      5.22 o 
  -1  18   4       53.14       59.89      5.59 o 
   0  18   4      339.92      351.56     11.45 o 
   1  18   4       57.06       54.32     11.99 o 
   2  18   4      100.90      106.41      7.09 o 
   3  18   4       89.17       82.97      5.53 o 
   4  18   4       61.97       65.41      5.18 o 
   5  18   4        5.19        9.65      2.86 o 
   6  18   4       32.37       26.17      3.84 o 
   7  18   4      254.93      243.94     20.26 o 
   8  18   4       55.39       55.85      6.69 o 
  -9  19   4      253.84      282.78     16.19 o 
  -8  19   4       14.43        8.25      2.52 o 
  -7  19   4      102.43      100.76      6.59 o 
  -6  19   4       33.16       36.25      4.28 o 
  -5  19   4      167.91      178.32      7.22 o 
  -4  19   4      343.58      326.76     12.19 o 
  -3  19   4        1.47        4.69      2.72 o 
  -2  19   4      102.50      100.95      6.59 o 
  -1  19   4       31.20       38.15      4.71 o 
   0  19   4      112.50      114.65      6.91 o 
   1  19   4       60.77       55.56      5.71 o 
   2  19   4      265.81      257.46     16.52 o 
   3  19   4      284.88      289.81     11.15 o 
   4  19   4       53.58       47.90      4.64 o 
   5  19   4        1.91       -0.10      2.17 o 
   6  19   4      116.95      129.41      6.87 o 
   7  19   4      100.27      102.87      8.40 o 
  -8  20   4       62.06       53.59      5.61 o 
  -7  20   4        5.85        4.36      2.46 o 
  -6  20   4        0.00       -0.14      2.90 o 
  -5  20   4       97.86      129.26     13.41 o 
  -4  20   4        4.60       11.43      3.60 o 
  -3  20   4       48.09       61.30      9.04 o 
  -2  20   4        2.19        3.18      3.71 o 
  -1  20   4       53.95       59.32      5.83 o 
   0  20   4      125.58      128.03      9.33 o 
   1  20   4        3.01        1.88      2.26 o 
   2  20   4      372.28      355.14     16.84 o 
   3  20   4      160.40      169.03      8.72 o 
   4  20   4      141.08      140.19      8.08 o 
   5  20   4      112.83      115.75      7.15 o 
   6  20   4        6.24        8.10      3.67 o 
  -7  21   4      208.04      222.73      8.56 o 
  -6  21   4       11.40       14.86      6.27 o 
  -5  21   4       65.58       72.67     10.73 o 
  -4  21   4      915.95      925.34     30.93 o 
  -3  21   4       33.99       37.51      7.77 o 
  -2  21   4      512.65      510.64     21.91 o 
  -1  21   4       10.14       10.06      4.61 o 
   0  21   4      150.96      147.46      7.86 o 
   1  21   4      191.38      180.02      8.87 o 
   2  21   4      497.34      493.33     21.09 o 
   3  21   4      405.00      424.43     26.07 o 
   4  21   4        3.58        8.35      3.17 o 
   5  21   4        1.04        2.42      2.54 o 
  -6  22   4        0.02       12.34      6.32 o 
  -5  22   4        4.97        8.56      5.48 o 
  -4  22   4        9.53       12.41      5.95 o 
  -3  22   4      167.30      182.32     13.68 o 
  -2  22   4       19.54       14.90      5.29 o 
  -1  22   4       12.08       20.74      5.85 o 
   0  22   4        4.16        7.68      2.70 o 
   1  22   4      171.43      177.35     18.67 o 
   2  22   4      113.25      137.38      8.12 o 
   3  22   4        2.34        1.90      2.92 o 
   4  22   4        2.19        2.31      4.29 o 
  -4  23   4      314.77      324.50     18.41 o 
  -3  23   4       70.34       81.43     10.66 o 
  -2  23   4      311.67      310.06     17.80 o 
  -1  23   4        6.59       19.25      5.67 o 
   0  23   4       13.74       25.84      6.24 o 
   1  23   4      230.61      232.73     11.73 o 
   2  23   4      221.47      236.63     10.40 o 
  -1  24   4        6.11        9.69      4.38 o 
 -13   1   5       23.26       20.12      2.75 o 
 -12   1   5       32.15       32.35      4.16 o 
 -11   1   5      688.11      682.59     12.33 o 
 -10   1   5      385.78      369.95      8.54 o 
  -9   1   5     1123.04     1090.70     15.26 o 
  -8   1   5      234.01      232.54      6.20 o 
  -7   1   5       87.33       92.23      6.35 o 
  -6   1   5       20.28       11.81      1.65 o 
  -5   1   5      263.53      264.88      5.92 o 
  -4   1   5     2154.66     2151.36     18.04 o 
  -3   1   5       10.27       11.73      1.04 o 
  -2   1   5     1119.96     1160.90      9.99 o 
  -1   1   5      121.19      135.49      3.37 o 
   0   1   5      688.56      679.59      7.05 o 
   1   1   5      845.56      877.13      8.32 o 
   2   1   5      425.65      420.87      5.25 o 
   3   1   5     1731.86     1754.85     17.69 o 
   4   1   5       29.55       29.21      2.45 o 
   5   1   5       16.03       18.99      2.09 o 
   6   1   5       20.82       22.67      2.38 o 
   7   1   5     1286.21     1280.38     16.13 o 
   8   1   5        0.08       -0.86      1.47 o 
   9   1   5      239.13      250.08     12.86 o 
  10   1   5       57.83       55.29      6.10 o 
  11   1   5        1.18       -1.90      1.90 o 
 -13   2   5       87.25       86.10      7.28 o 
 -12   2   5      153.67      164.35      6.08 o 
 -11   2   5       33.13       29.90      3.10 o 
 -10   2   5       63.11       62.32      4.16 o 
  -9   2   5       26.64       22.25      2.49 o 
  -8   2   5      300.39      267.26      6.70 o 
  -7   2   5       90.90       85.66      4.23 o 
  -6   2   5      439.17      462.64      7.12 o 
  -5   2   5      508.72      520.12      8.95 o 
  -4   2   5      174.23      174.69      4.27 o 
  -3   2   5       12.60       18.26      2.04 o 
  -2   2   5      173.74      153.23      3.01 o 
  -1   2   5      177.58      199.52      3.81 o 
   0   2   5      569.94      600.30      6.52 o 
   1   2   5       46.47       50.56      2.13 o 
   2   2   5       12.42       17.09      2.27 o 
   3   2   5      163.43      172.27      4.55 o 
   4   2   5      296.32      307.30      6.28 o 
   5   2   5        2.92        1.74      1.19 o 
   6   2   5       61.53       67.18      4.23 o 
   7   2   5      334.05      339.17      8.89 o 
   8   2   5      146.98      155.56      6.38 o 
   9   2   5        3.27        1.18      2.15 o 
  10   2   5      114.97      121.47      8.20 o 
  11   2   5       25.81       29.18      4.93 o 
 -13   3   5       58.22       68.58      4.84 o 
 -12   3   5      110.64      111.99      5.61 o 
 -11   3   5        0.97       -0.37      1.14 o 
 -10   3   5        3.73        2.12      1.27 o 
  -9   3   5       36.51       44.15      3.38 o 
  -8   3   5      174.13      171.39      5.37 o 
  -7   3   5       90.52       94.29      3.34 o 
  -6   3   5      108.30      107.47      3.02 o 
  -5   3   5       44.71       44.27      2.46 o 
  -4   3   5     1495.85     1505.55     15.71 o 
  -3   3   5      184.44      183.18      4.03 o 
  -2   3   5      442.04      433.22      6.10 o 
  -1   3   5       36.73       38.75      1.96 o 
   0   3   5      223.16      215.71      3.63 o 
   1   3   5      204.38      193.26      3.77 o 
   2   3   5      403.54      407.95      6.88 o 
   3   3   5      608.04      579.44      8.68 o 
   4   3   5       34.57       38.24      2.69 o 
   5   3   5        0.20        1.30      1.21 o 
   6   3   5      228.83      223.38      8.63 o 
   7   3   5      497.55      492.86     10.88 o 
   8   3   5      310.33      291.46      9.99 o 
   9   3   5      138.06      136.52      6.21 o 
  10   3   5        2.80        1.95      2.30 o 
  11   3   5       20.43       20.95      4.21 o 
 -13   4   5       94.64      113.11      6.23 o 
 -12   4   5       96.90       98.27      7.54 o 
 -11   4   5      299.07      311.06      8.13 o 
 -10   4   5       39.51       42.90      3.51 o 
  -9   4   5        1.59        2.26      1.20 o 
  -8   4   5      292.74      313.68      6.33 o 
  -7   4   5      393.72      404.59      6.14 o 
  -6   4   5      515.03      491.41      6.67 o 
  -5   4   5      346.60      325.62      5.75 o 
  -4   4   5       31.54       25.21      1.96 o 
  -3   4   5       44.79       38.95      2.22 o 
  -2   4   5       77.18       71.77      2.36 o 
  -1   4   5      186.99      173.53      3.12 o 
   0   4   5      399.19      369.83      5.36 o 
   1   4   5       31.89       40.30      1.94 o 
   2   4   5      306.61      333.30      6.63 o 
   3   4   5     1054.47     1038.17     12.42 o 
   4   4   5        7.13        9.74      2.20 o 
   5   4   5      827.07      817.45     11.23 o 
   6   4   5        2.87        7.75      2.04 o 
   7   4   5       15.21       17.58      2.70 o 
   8   4   5       86.75       77.54      5.39 o 
   9   4   5        5.02        8.09      2.47 o 
  10   4   5        7.17        5.82      2.76 o 
  11   4   5       23.37       21.55      4.27 o 
 -13   5   5        1.41        1.51      1.60 o 
 -12   5   5       11.88       11.68      2.21 o 
 -11   5   5      558.09      553.30     13.32 o 
 -10   5   5      280.38      269.48      7.30 o 
  -9   5   5      165.45      160.20      5.41 o 
  -8   5   5      565.49      538.23      8.58 o 
  -7   5   5      142.66      127.22      3.51 o 
  -6   5   5      109.49      119.69      3.32 o 
  -5   5   5      579.89      568.84      7.21 o 
  -4   5   5      422.55      418.05      6.51 o 
  -3   5   5       23.81       18.08      1.61 o 
  -2   5   5       31.72       31.00      2.16 o 
  -1   5   5      240.89      225.69      3.85 o 
   0   5   5      382.03      385.87      5.25 o 
   1   5   5       70.26       77.28      2.78 o 
   2   5   5      641.77      667.17      8.63 o 
   3   5   5       19.11       13.63      1.57 o 
   4   5   5      240.04      235.69      5.90 o 
   5   5   5        3.27        3.14      1.58 o 
   6   5   5      834.58      832.23     17.75 o 
   7   5   5       94.00       95.82      5.80 o 
   8   5   5       52.05       52.96      7.16 o 
   9   5   5       75.91       75.85      4.83 o 
  10   5   5       63.23       70.20      5.63 o 
  11   5   5      168.97      180.27      9.73 o 
 -13   6   5       35.00       35.44      4.21 o 
 -12   6   5       14.89       12.52      3.54 o 
 -11   6   5        2.90        2.16      1.39 o 
 -10   6   5       36.88       38.82      3.39 o 
  -9   6   5       88.92       83.82      3.99 o 
  -8   6   5       14.38       13.83      1.62 o 
  -7   6   5      111.45      120.42      3.49 o 
  -6   6   5      325.70      323.58      5.52 o 
  -5   6   5       94.81      100.69      3.06 o 
  -4   6   5      138.27      136.59      3.68 o 
  -3   6   5      290.38      263.18      5.00 o 
  -2   6   5      193.76      179.86      5.24 o 
  -1   6   5      216.23      217.61      4.49 o 
   0   6   5      229.09      213.27      3.82 o 
   1   6   5      121.76      132.64      3.62 o 
   2   6   5      271.31      276.28      5.61 o 
   3   6   5        4.45        6.56      1.69 o 
   4   6   5      267.70      293.13      7.59 o 
   5   6   5      485.24      471.01     10.22 o 
   6   6   5        0.98        1.61      1.59 o 
   7   6   5      565.98      542.80     10.29 o 
   8   6   5      130.75      134.93      5.79 o 
   9   6   5        0.99        2.31      1.62 o 
  10   6   5      251.15      262.00     11.20 o 
  11   6   5      175.51      186.62     10.59 o 
 -13   7   5        0.01        3.02      1.82 o 
 -12   7   5      353.92      352.87     11.14 o 
 -11   7   5        1.09        2.82      1.42 o 
 -10   7   5      218.42      220.37      6.62 o 
  -9   7   5       75.27       68.07      3.76 o 
  -8   7   5       78.17       83.16      4.05 o 
  -7   7   5      142.92      140.03      3.84 o 
  -6   7   5      134.73      142.37      3.72 o 
  -5   7   5     1278.46     1268.01     12.22 o 
  -4   7   5       49.16       50.22      2.77 o 
  -3   7   5        2.17        2.63      0.96 o 
  -2   7   5      405.05      397.07      8.14 o 
  -1   7   5     1564.98     1514.63     16.28 o 
   0   7   5      452.36      460.25      6.19 o 
   1   7   5        0.07        0.25      0.81 o 
   2   7   5       10.61       12.44      1.48 o 
   3   7   5      147.47      159.39      4.37 o 
   4   7   5      891.58      866.04     14.05 o 
   5   7   5      260.66      249.44      6.40 o 
   6   7   5     1054.94     1036.88     14.50 o 
   7   7   5        2.01        3.60      1.69 o 
   8   7   5       93.76       87.99      5.06 o 
   9   7   5      213.25      204.70      9.15 o 
  10   7   5      112.07      127.21      7.11 o 
  11   7   5      115.88      127.96      7.73 o 
 -13   8   5       21.74       23.32      5.51 o 
 -12   8   5       11.57        9.52      2.48 o 
 -11   8   5       10.37       10.50      2.44 o 
 -10   8   5      762.54      745.68     12.80 o 
  -9   8   5        7.29        6.26      1.92 o 
  -8   8   5       50.77       60.41      3.12 o 
  -7   8   5      467.12      468.33      7.38 o 
  -6   8   5      251.88      250.23      5.03 o 
  -5   8   5       16.62       18.70      2.13 o 
  -4   8   5       40.12       55.60      3.94 o 
  -3   8   5      725.96      708.52     10.01 o 
  -2   8   5       20.67       27.80      2.27 o 
  -1   8   5      577.76      603.73      8.70 o 
   0   8   5        1.28        3.92      0.73 o 
   1   8   5      827.46      814.22      8.76 o 
   2   8   5      420.82      460.43      6.70 o 
   3   8   5      166.74      165.46      5.83 o 
   4   8   5      160.92      162.63      5.00 o 
   5   8   5      340.13      348.38      7.70 o 
   6   8   5      849.64      843.96     12.94 o 
   7   8   5       86.05       81.65      4.78 o 
   8   8   5      189.14      190.18      6.38 o 
   9   8   5        7.62        5.16      1.83 o 
  10   8   5      124.56      127.63      9.38 o 
 -12   9   5      296.68      304.58     10.10 o 
 -11   9   5        4.53        5.21      2.03 o 
 -10   9   5       92.13       92.84      4.50 o 
  -9   9   5     1083.15     1045.01     12.16 o 
  -8   9   5      102.81      108.22      3.65 o 
  -7   9   5     1368.73     1303.08     13.30 o 
  -6   9   5      181.67      155.28      4.05 o 
  -5   9   5       37.80       44.17      2.69 o 
  -4   9   5       11.64       11.04      1.50 o 
  -3   9   5     1254.55     1281.35     24.36 o 
  -2   9   5       34.36       32.43      2.45 o 
  -1   9   5     2322.39     2366.67     22.11 o 
   0   9   5      208.52      196.39      5.95 o 
   1   9   5     2071.16     2077.98     15.19 o 
   2   9   5       57.03       61.97      2.70 o 
   3   9   5        0.23        0.65      1.11 o 
   4   9   5      275.99      263.35      5.90 o 
   5   9   5     1109.78     1063.15     12.76 o 
   6   9   5        3.60        5.62      1.72 o 
   7   9   5      262.11      251.98      6.31 o 
   8   9   5       13.63       12.80      2.22 o 
   9   9   5        9.35        4.85      2.82 o 
  10   9   5       54.33       48.70      4.27 o 
 -12  10   5       42.64       41.05      4.54 o 
 -11  10   5       28.64       15.41      2.99 o 
 -10  10   5       90.51       88.75      4.59 o 
  -9  10   5      833.29      847.64     10.88 o 
  -8  10   5        0.08        2.58      1.07 o 
  -7  10   5       56.71       66.56      3.29 o 
  -6  10   5       10.07       10.27      2.04 o 
  -5  10   5      831.66      827.74     11.00 o 
  -4  10   5        0.90        1.32      0.99 o 
  -3  10   5      257.04      260.87      5.93 o 
  -2  10   5     1024.56     1050.61     13.81 o 
  -1  10   5      163.81      169.43      4.50 o 
   0  10   5       33.84       42.70      3.89 o 
   1  10   5       69.53       73.59      2.58 o 
   2  10   5      671.10      639.17      7.99 o 
   3  10   5      457.55      440.79      7.13 o 
   4  10   5      104.52      105.11      3.72 o 
   5  10   5       20.80       17.08      2.18 o 
   6  10   5       78.38       71.83      3.91 o 
   7  10   5       88.39       78.25      4.27 o 
   8  10   5       70.06       67.92      4.13 o 
   9  10   5      142.43      134.89      7.86 o 
  10  10   5      225.28      231.68     15.50 o 
 -12  11   5      222.41      232.81     34.65 o 
 -11  11   5       23.04       19.58      2.77 o 
 -10  11   5       12.82       17.14      2.34 o 
  -9  11   5       31.55       28.80      2.72 o 
  -8  11   5       25.78       32.13      2.48 o 
  -7  11   5       49.09       45.99      3.02 o 
  -6  11   5      103.32      103.81      3.78 o 
  -5  11   5      792.49      779.49      9.62 o 
  -4  11   5      304.25      299.46      6.00 o 
  -3  11   5      168.10      162.86      5.11 o 
  -2  11   5      208.25      207.17      5.25 o 
  -1  11   5     1213.88     1166.88     16.29 o 
   0  11   5       62.85       67.13      3.83 o 
   1  11   5       10.33       16.50      7.18 o 
   2  11   5      117.84      118.15      4.92 o 
   3  11   5      111.00       97.93      4.94 o 
   4  11   5      170.95      166.64      4.70 o 
   5  11   5      116.71      116.30      4.18 o 
   6  11   5      441.92      427.75      8.08 o 
   7  11   5       21.17       14.59      2.27 o 
   8  11   5       24.33       26.55      2.93 o 
   9  11   5       20.37       20.27      3.05 o 
  10  11   5       89.58       84.05      5.49 o 
 -12  12   5       35.11       36.20      5.38 o 
 -11  12   5       22.58       20.96      4.65 o 
 -10  12   5      408.44      424.58      9.07 o 
  -9  12   5       25.35       23.59      3.66 o 
  -8  12   5      132.02      138.81      4.25 o 
  -7  12   5      246.72      252.86      5.56 o 
  -6  12   5        0.83        2.51      1.12 o 
  -5  12   5     1059.41     1024.55     11.52 o 
  -4  12   5        2.42        2.41      1.17 o 
  -3  12   5      457.31      431.78      8.02 o 
  -2  12   5        5.72        7.99      1.88 o 
  -1  12   5        0.92        1.53      1.93 o 
   0  12   5      174.55      179.39      7.70 o 
   1  12   5      696.09      663.76     15.29 o 
   2  12   5      110.55      119.13      3.71 o 
   3  12   5      380.33      375.84      6.76 o 
   4  12   5       12.64       11.60      2.14 o 
   5  12   5       69.96       67.73      3.77 o 
   6  12   5      247.06      243.99      6.14 o 
   7  12   5      160.68      156.15      6.88 o 
   8  12   5      390.45      395.59      8.50 o 
   9  12   5       30.11       28.65      4.75 o 
 -11  13   5       83.61       88.11      5.71 o 
 -10  13   5        3.34        1.33      1.53 o 
  -9  13   5      121.30      123.92      5.40 o 
  -8  13   5      210.78      211.52      6.00 o 
  -7  13   5      242.72      231.98      5.42 o 
  -6  13   5     1299.76     1278.34     13.63 o 
  -5  13   5       36.18       38.90      2.60 o 
  -4  13   5        7.56        7.97      1.81 o 
  -3  13   5       30.76       35.86      3.34 o 
  -2  13   5       51.65       58.54      5.29 o 
  -1  13   5        5.64        6.19      1.65 o 
   0  13   5      320.68      334.19     10.58 o 
   1  13   5       87.02       77.07      6.18 o 
   2  13   5      361.58      350.20     26.60 o 
   3  13   5      328.99      330.99      6.65 o 
   4  13   5      792.94      804.32     12.42 o 
   5  13   5       55.92       51.17      3.38 o 
   6  13   5      113.34      114.19      4.73 o 
   7  13   5      134.55      136.04      4.94 o 
   8  13   5       11.66        6.95      2.12 o 
   9  13   5       12.81       14.34      3.05 o 
 -11  14   5       19.93       22.43      4.50 o 
 -10  14   5       77.93       95.63      6.60 o 
  -9  14   5      420.85      415.26      8.76 o 
  -8  14   5       75.51       79.51      4.41 o 
  -7  14   5      169.90      159.99      5.89 o 
  -6  14   5      153.29      153.85      4.88 o 
  -5  14   5      770.01      765.10     12.14 o 
  -4  14   5        2.25        6.86      1.66 o 
  -3  14   5     1831.55     1848.36     23.37 o 
  -2  14   5     1041.36     1040.07     27.98 o 
  -1  14   5       59.78       45.90      4.83 o 
   0  14   5       62.61       68.03      5.96 o 
   1  14   5      653.17      609.46     15.13 o 
   2  14   5     1666.54     1600.67     38.70 o 
   3  14   5      320.51      321.92      8.61 o 
   4  14   5      659.49      641.26     15.24 o 
   5  14   5        9.62        8.11      1.95 o 
   6  14   5       73.87       72.24      4.21 o 
   7  14   5       23.66       22.59      2.82 o 
   8  14   5       66.67       69.98      5.13 o 
 -10  15   5       96.44      112.02      7.24 o 
  -9  15   5       36.79       46.22      6.04 o 
  -8  15   5       54.81       51.43      6.04 o 
  -7  15   5        6.82       10.25      2.21 o 
  -6  15   5       73.68       75.53      3.88 o 
  -5  15   5       76.46       77.13      4.50 o 
  -4  15   5       81.35       94.34      4.85 o 
  -3  15   5      124.74      123.25      5.26 o 
  -2  15   5        7.15        3.39      3.56 o 
  -1  15   5      449.22      432.72     22.98 o 
   0  15   5       75.46       79.04      6.38 o 
   1  15   5        0.58        0.44      2.92 o 
   2  15   5        0.30       -0.70      1.99 o 
   3  15   5       15.26       17.09      3.65 o 
   4  15   5      153.94      154.19      5.86 o 
   5  15   5        2.65        2.64      1.62 o 
   6  15   5        8.57        8.64      2.03 o 
   7  15   5       30.57       33.86      3.83 o 
   8  15   5      189.06      183.92      7.79 o 
 -10  16   5      572.85      581.17     17.47 o 
  -9  16   5      274.59      290.48     18.06 o 
  -8  16   5       75.05       73.54      4.99 o 
  -7  16   5      322.00      345.46      8.84 o 
  -6  16   5        3.33        3.29      1.89 o 
  -5  16   5        0.15        2.80      1.47 o 
  -4  16   5       31.38       31.48      3.33 o 
  -3  16   5      198.69      197.66      8.45 o 
  -2  16   5      744.60      736.15     16.98 o 
  -1  16   5       27.62       29.32      4.24 o 
   0  16   5      653.73      641.46     15.98 o 
   1  16   5        5.97        8.20      2.85 o 
   2  16   5      283.04      295.53     10.96 o 
   3  16   5      193.21      179.04     16.84 o 
   4  16   5       58.94       66.64      5.04 o 
   5  16   5       91.14       92.81      5.22 o 
   6  16   5      392.58      412.28      8.49 o 
   7  16   5        4.23        6.28      2.36 o 
  -9  17   5       30.03       35.39      4.27 o 
  -8  17   5       36.71       29.76      3.89 o 
  -7  17   5      218.84      238.22      9.07 o 
  -6  17   5        0.99        2.23      1.65 o 
  -5  17   5        5.81        7.38      2.44 o 
  -4  17   5        3.36        2.17      1.68 o 
  -3  17   5       37.72       34.91      4.49 o 
  -2  17   5      344.54      350.22     11.55 o 
  -1  17   5        4.68        6.58      5.02 o 
   0  17   5      418.37      392.43     12.51 o 
   1  17   5      389.14      381.86     12.41 o 
   2  17   5       15.86       14.79      3.38 o 
   3  17   5       43.60       33.93      4.96 o 
   4  17   5       37.17       28.51      4.82 o 
   5  17   5        0.11        0.65      2.23 o 
   6  17   5      196.39      189.39      6.64 o 
   7  17   5       30.59       27.73      6.32 o 
  -8  18   5       22.13       24.06      5.28 o 
  -7  18   5       14.10       16.18      3.40 o 
  -6  18   5      379.78      381.56     10.73 o 
  -5  18   5       32.00       38.12      3.96 o 
  -4  18   5        0.34        4.71      2.11 o 
  -3  18   5      185.47      197.20      8.75 o 
  -2  18   5      430.49      442.58     13.31 o 
  -1  18   5       48.67       52.59      5.84 o 
   0  18   5      288.44      301.93     11.07 o 
   1  18   5      253.01      255.20     22.44 o 
   2  18   5       25.59       26.30      4.55 o 
   3  18   5       13.54       15.38      6.23 o 
   4  18   5      166.09      148.10      8.62 o 
   5  18   5      155.66      156.06      8.81 o 
   6  18   5        7.87        2.05      5.40 o 
  -8  19   5       18.41       25.49      3.67 o 
  -7  19   5        9.45        8.37      2.62 o 
  -6  19   5       67.28       67.67      6.79 o 
  -5  19   5       77.58       73.83     10.15 o 
  -4  19   5      158.79      148.40     11.94 o 
  -3  19   5       14.91       15.94      4.31 o 
  -2  19   5      104.89      105.70     10.57 o 
  -1  19   5        3.65        2.68      2.18 o 
   0  19   5        2.20        4.84      3.21 o 
   1  19   5       26.60       30.52      4.66 o 
   2  19   5      109.22       99.75      8.05 o 
   3  19   5       96.63       96.71      9.22 o 
   4  19   5      344.67      351.95     13.04 o 
   5  19   5       97.76       84.44      7.81 o 
  -7  20   5      165.30      172.44      7.66 o 
  -6  20   5      438.51      463.68     21.84 o 
  -5  20   5       65.58       69.32      9.96 o 
  -4  20   5       22.42       38.58      7.72 o 
  -3  20   5       19.82       22.23      6.01 o 
  -2  20   5      469.05      450.49     13.85 o 
  -1  20   5       79.01      100.54      7.82 o 
   0  20   5      324.62      309.95     11.63 o 
   1  20   5       33.29       33.28      4.86 o 
   2  20   5        2.89        6.98      2.78 o 
   3  20   5      210.86      237.68     17.27 o 
   4  20   5       67.41       76.92      7.35 o 
  -5  21   5      101.25      108.36     12.36 o 
  -3  21   5       39.51       45.54      7.99 o 
  -2  21   5        3.38       10.23      4.43 o 
  -1  21   5       59.45       63.45      9.71 o 
   0  21   5       10.23       15.21      3.39 o 
   1  21   5        8.97        9.98      3.16 o 
   2  21   5        0.01        5.55      2.71 o 
   3  21   5       22.24       13.69      3.80 o 
  -4  22   5       32.35       30.42      6.96 o 
  -3  22   5        2.66        7.89      4.36 o 
  -2  22   5      470.16      498.83     22.64 o 
  -1  22   5       47.99       42.20      7.67 o 
   0  22   5      495.21      520.08     15.67 o 
   1  22   5        2.66        6.57      2.42 o 
 -13   0   6      151.36      144.92      8.57 o 
 -12   0   6        1.19        3.90      2.58 o 
 -11   0   6      591.36      593.47     28.35 o 
 -10   0   6       90.79       98.64      7.70 o 
  -9   0   6      181.48      168.77      8.22 o 
  -8   0   6      344.35      344.56     11.39 o 
  -7   0   6      349.26      359.47     11.35 o 
  -6   0   6     2725.06     2682.33     37.98 o 
  -5   0   6       26.60       20.91      3.20 o 
  -4   0   6       32.94       22.26      3.20 o 
  -3   0   6        1.14        9.31      2.42 o 
  -2   0   6     8646.56     8972.15     89.06 o 
  -1   0   6      447.59      504.82      9.81 o 
   0   0   6     1456.90     1524.58     18.30 o 
   1   0   6      186.38      190.84      5.27 o 
   2   0   6        0.98        3.13      1.72 o 
   3   0   6       96.88       91.37      5.15 o 
   4   0   6      119.48      127.68      6.15 o 
   5   0   6     1189.62     1156.52     20.87 o 
   6   0   6       91.89      100.99      5.98 o 
   7   0   6      545.66      540.92     21.35 o 
   8   0   6      213.96      202.59     13.53 o 
   9   0   6      717.09      715.19     26.96 o 
  10   0   6      403.01      432.88     21.40 o 
 -13   1   6      126.06      128.80      6.62 o 
 -12   1   6       20.69       18.62      2.72 o 
 -11   1   6      398.71      401.73     11.52 o 
 -10   1   6       44.16       41.64      3.69 o 
  -9   1   6      148.55      136.73      5.24 o 
  -8   1   6       14.01       14.48      2.34 o 
  -7   1   6        0.30        0.25      1.04 o 
  -6   1   6       29.52       28.30      3.35 o 
  -5   1   6      146.47      143.06      4.70 o 
  -4   1   6      377.88      389.95      7.67 o 
  -3   1   6     2707.79     2807.52     22.85 o 
  -2   1   6      398.14      392.49      9.54 o 
  -1   1   6     2016.77     2108.56     16.43 o 
   0   1   6       39.28       45.47      3.22 o 
   1   1   6      121.17      111.23      3.73 o 
   2   1   6      253.14      251.02      5.75 o 
   3   1   6     1385.36     1415.07     16.14 o 
   4   1   6      120.87      117.55      4.22 o 
   5   1   6      442.75      436.81     11.18 o 
   6   1   6      333.55      322.89      7.31 o 
   7   1   6        1.05        0.74      1.81 o 
   8   1   6       21.41       19.08      6.21 o 
   9   1   6       30.69       24.59      5.58 o 
  10   1   6       13.96       11.21      3.47 o 
 -13   2   6      240.77      266.05      9.50 o 
 -12   2   6       42.48       45.09      3.98 o 
 -11   2   6      324.26      320.76      8.61 o 
 -10   2   6       20.88       25.35      2.91 o 
  -9   2   6        1.63        1.19      1.24 o 
  -8   2   6      444.73      428.30      9.12 o 
  -7   2   6        8.06        9.42      1.74 o 
  -6   2   6      139.79      134.25      4.70 o 
  -5   2   6      165.32      149.34      4.81 o 
  -4   2   6       38.65       33.11      3.81 o 
  -3   2   6      266.62      277.41      5.26 o 
  -2   2   6      516.59      474.20      7.23 o 
  -1   2   6     1914.25     1990.23     15.68 o 
   0   2   6      760.21      743.41      8.04 o 
   1   2   6      355.28      356.97      5.90 o 
   2   2   6        2.80        5.44      1.31 o 
   3   2   6      175.81      181.73      5.04 o 
   4   2   6      191.51      188.04      6.41 o 
   5   2   6      497.04      489.32      8.91 o 
   6   2   6        0.29        2.38      1.60 o 
   7   2   6      266.79      271.28      8.36 o 
   8   2   6        0.93        5.02      2.61 o 
   9   2   6        7.29       12.11      3.46 o 
  10   2   6      121.24      131.57     24.66 o 
 -13   3   6        2.06        1.98      1.69 o 
 -12   3   6      103.94       98.48      5.84 o 
 -11   3   6        0.15        1.15      1.37 o 
 -10   3   6        0.08       -0.19      1.09 o 
  -9   3   6       48.34       46.40      3.67 o 
  -8   3   6        3.02        2.92      1.31 o 
  -7   3   6       73.42       81.09      4.98 o 
  -6   3   6      279.95      277.64      6.81 o 
  -5   3   6        9.66        6.96      1.45 o 
  -4   3   6       25.01       21.82      1.85 o 
  -3   3   6       96.78       93.25      3.10 o 
  -2   3   6      333.60      333.86      5.80 o 
  -1   3   6       34.99       34.14      2.18 o 
   0   3   6      194.18      192.08      3.76 o 
   1   3   6      391.30      389.03      9.19 o 
   2   3   6      344.60      345.30      5.92 o 
   3   3   6       86.15       98.02      4.30 o 
   4   3   6      126.20      134.65      5.04 o 
   5   3   6       12.43        9.96      2.26 o 
   6   3   6      422.64      428.99     10.32 o 
   7   3   6       33.30       27.80      3.83 o 
   8   3   6      612.21      587.34     13.04 o 
   9   3   6      166.18      176.81      9.35 o 
  10   3   6        7.66        9.05      3.47 o 
 -12   4   6       14.58       11.10      2.41 o 
 -11   4   6      152.70      143.63      6.10 o 
 -10   4   6      310.22      298.24      8.06 o 
  -9   4   6      494.94      510.52     10.66 o 
  -8   4   6       40.75       32.84      3.87 o 
  -7   4   6      668.23      654.06     11.26 o 
  -6   4   6      415.70      401.20      8.33 o 
  -5   4   6       78.66       81.31      5.13 o 
  -4   4   6       10.67       10.79      1.85 o 
  -3   4   6      212.04      207.41      5.09 o 
  -2   4   6       51.95       47.63      2.59 o 
  -1   4   6       11.17       10.93      1.38 o 
   0   4   6        5.77        6.85      1.21 o 
   1   4   6        6.93        4.73      1.03 o 
   2   4   6      151.39      141.66      4.32 o 
   3   4   6      429.11      430.91      7.91 o 
   4   4   6      159.04      163.23      4.92 o 
   5   4   6      476.75      485.29     13.53 o 
   6   4   6        4.39        3.69      1.91 o 
   7   4   6       20.97       22.27      3.16 o 
   8   4   6        6.21        7.88      2.49 o 
   9   4   6      122.45      127.18      9.35 o 
  10   4   6        6.82        6.60      3.09 o 
 -12   5   6      133.13      136.96      6.28 o 
 -11   5   6       58.96       62.50      4.53 o 
 -10   5   6      220.60      204.57      6.67 o 
  -9   5   6        0.61       -0.58      1.12 o 
  -8   5   6      217.25      207.25      6.29 o 
  -7   5   6      112.73      101.39      4.30 o 
  -6   5   6      344.36      326.16      7.49 o 
  -5   5   6       89.22       96.46      3.36 o 
  -4   5   6     1179.40     1174.84     12.85 o 
  -3   5   6       85.30       81.24      3.11 o 
  -2   5   6        1.43        2.36      1.00 o 
  -1   5   6        7.82        6.30      1.45 o 
   0   5   6       13.77       13.65      2.08 o 
   1   5   6      128.94      140.70      4.20 o 
   2   5   6       45.24       51.94      3.90 o 
   3   5   6      522.80      526.41      8.86 o 
   4   5   6      140.32      141.13      5.60 o 
   5   5   6       27.60       27.83      4.03 o 
   6   5   6       22.06       25.23      3.36 o 
   7   5   6       18.21       10.90      2.53 o 
   8   5   6        0.06        1.63      1.92 o 
   9   5   6       47.47       55.52      5.34 o 
  10   5   6        0.31        2.15      2.41 o 
 -12   6   6       92.24      108.56      6.14 o 
 -11   6   6       61.90       56.95      4.40 o 
 -10   6   6      356.27      372.34      9.31 o 
  -9   6   6       49.54       50.58      3.87 o 
  -8   6   6       41.46       37.50      3.25 o 
  -7   6   6       98.45       93.38      4.42 o 
  -6   6   6      181.99      183.80      4.78 o 
  -5   6   6      344.88      332.38      6.31 o 
  -4   6   6      246.82      247.66      6.64 o 
  -3   6   6      319.51      304.73      5.78 o 
  -2   6   6       51.90       53.11      2.81 o 
  -1   6   6       33.16       29.96      2.13 o 
   0   6   6       79.64       84.48      3.99 o 
   1   6   6      175.40      184.08      6.28 o 
   2   6   6      972.52      977.81     12.53 o 
   3   6   6        1.61        4.86      1.53 o 
   4   6   6        1.02        2.14      1.64 o 
   5   6   6       97.67      101.37      5.09 o 
   6   6   6     1036.06     1050.62     17.59 o 
   7   6   6        0.99        2.60      1.55 o 
   8   6   6      240.40      242.35      7.36 o 
   9   6   6      110.80      127.39      6.78 o 
 -12   7   6       37.52       27.87      3.80 o 
 -11   7   6      118.12      125.58      5.47 o 
 -10   7   6        4.10        1.97      1.40 o 
  -9   7   6      591.81      589.56     11.41 o 
  -8   7   6        6.53        5.74      1.51 o 
  -7   7   6       49.39       52.51      6.69 o 
  -6   7   6       56.13       57.75      3.23 o 
  -5   7   6      143.58      152.16      7.26 o 
  -4   7   6       50.23       50.63      2.89 o 
  -3   7   6      174.76      175.48      4.42 o 
  -2   7   6      246.23      235.25      5.02 o 
  -1   7   6       27.48       27.79      2.80 o 
   0   7   6      178.19      177.07      5.73 o 
   1   7   6      751.84      734.29     12.40 o 
   2   7   6       70.43       72.25      3.37 o 
   3   7   6      291.34      298.14      7.96 o 
   4   7   6      148.39      147.31     10.96 o 
   5   7   6      109.08      110.89      4.58 o 
   6   7   6        1.46        2.15      1.53 o 
   7   7   6      525.32      511.41     10.53 o 
   8   7   6       97.05       94.19      5.53 o 
   9   7   6        8.87       13.00      2.94 o 
 -12   8   6       28.44       25.25      4.68 o 
 -11   8   6      240.70      226.96      7.33 o 
 -10   8   6      269.04      269.31      7.78 o 
  -9   8   6      328.21      308.52      8.11 o 
  -8   8   6       38.57       44.51      3.39 o 
  -7   8   6       19.34       21.80      1.97 o 
  -6   8   6        0.19        1.00      1.21 o 
  -5   8   6      517.28      502.04      8.20 o 
  -4   8   6      121.87      125.04      3.89 o 
  -3   8   6      995.87     1000.52     11.78 o 
  -2   8   6       52.65       55.48      2.95 o 
  -1   8   6        1.41        2.50      1.34 o 
   0   8   6      177.09      186.58      6.31 o 
   1   8   6      332.33      328.08      7.97 o 
   2   8   6       69.32       77.40      3.93 o 
   3   8   6        0.09        0.00      1.26 o 
   4   8   6      368.25      368.60      7.96 o 
   5   8   6       21.28       18.67      2.44 o 
   6   8   6       13.24       16.01      2.53 o 
   7   8   6       41.39       39.68      4.33 o 
   8   8   6      433.17      426.41     12.66 o 
   9   8   6        7.22       10.88      2.40 o 
 -11   9   6       22.05       21.64      3.61 o 
 -10   9   6       47.51       48.21      3.99 o 
  -9   9   6       10.23       10.26      1.98 o 
  -8   9   6      404.19      403.77      8.01 o 
  -7   9   6       35.85       31.66      2.57 o 
  -6   9   6        1.05        2.72      1.38 o 
  -5   9   6       13.80       18.25      2.09 o 
  -4   9   6       94.53       97.89      4.00 o 
  -3   9   6       92.97       96.46      3.45 o 
  -2   9   6        0.01        1.65      1.08 o 
  -1   9   6      196.46      195.38      6.14 o 
   0   9   6       15.68       18.92      2.45 o 
   1   9   6        3.36        3.53      2.95 o 
   2   9   6       30.62       37.74      8.28 o 
   3   9   6       51.30       58.78      3.26 o 
   4   9   6      235.32      234.31      6.38 o 
   5   9   6       64.76       57.63      4.02 o 
   6   9   6       27.64       25.95      2.65 o 
   7   9   6       10.81       14.25      2.27 o 
   8   9   6       56.96       56.64      4.50 o 
   9   9   6        2.38        1.79      2.29 o 
 -11  10   6       17.03       16.46      3.12 o 
 -10  10   6       56.42       55.47      4.21 o 
  -9  10   6        0.06        0.29      1.25 o 
  -8  10   6        4.96       10.25      1.58 o 
  -7  10   6       46.03       47.14      2.87 o 
  -6  10   6       26.79       24.50      2.34 o 
  -5  10   6      117.14      111.68      4.20 o 
  -4  10   6       91.46       86.54      3.72 o 
  -3  10   6      725.71      701.07      9.77 o 
  -2  10   6        3.37        4.01      1.27 o 
  -1  10   6       14.56       14.83      2.59 o 
   0  10   6       93.64       89.09      4.62 o 
   1  10   6       27.04       20.62      3.63 o 
   2  10   6     1016.39      972.89     27.94 o 
   3  10   6      230.36      228.02      6.06 o 
   4  10   6      291.10      295.15      6.39 o 
   5  10   6      384.08      377.47      7.54 o 
   6  10   6      147.38      147.91      5.89 o 
   7  10   6       57.52       58.03      3.93 o 
   8  10   6       92.95      102.35      6.71 o 
 -11  11   6      105.94      100.33      8.55 o 
 -10  11   6        0.61        1.06      1.84 o 
  -9  11   6       64.89       69.96      5.00 o 
  -8  11   6      172.98      166.37      4.71 o 
  -7  11   6      814.60      823.95     10.74 o 
  -6  11   6      298.59      304.61      6.68 o 
  -5  11   6      239.58      235.20      5.72 o 
  -4  11   6       10.76       10.68      2.31 o 
  -3  11   6        0.59        1.74      1.20 o 
  -2  11   6      122.44      125.51      5.21 o 
  -1  11   6      308.62      277.62     12.35 o 
   0  11   6      239.33      219.99     13.15 o 
   1  11   6       75.69       82.09      6.62 o 
   2  11   6      255.84      240.90      9.51 o 
   3  11   6      184.89      177.62      8.43 o 
   4  11   6      526.91      533.28      8.78 o 
   5  11   6       18.63       16.88      2.24 o 
   6  11   6      204.14      211.68      5.93 o 
   7  11   6       73.29       79.28      4.56 o 
   8  11   6        1.12        0.44      1.84 o 
 -10  12   6       37.44       36.06      4.23 o 
  -9  12   6      142.47      140.80     10.29 o 
  -8  12   6        5.18        4.17      1.80 o 
  -7  12   6        1.45        3.92      1.66 o 
  -6  12   6        0.09        4.43      1.34 o 
  -5  12   6      462.17      467.01      8.31 o 
  -4  12   6        1.50        2.47      1.35 o 
  -3  12   6      199.73      197.96      5.60 o 
  -2  12   6       73.43       80.55      4.69 o 
  -1  12   6       62.01       68.10      5.94 o 
   0  12   6       15.20       11.69      2.99 o 
   1  12   6       14.34       16.67      3.44 o 
   2  12   6      248.42      242.08      9.76 o 
   3  12   6      248.23      239.02      9.87 o 
   4  12   6        3.47        4.69      1.85 o 
   5  12   6        1.79        1.49      1.59 o 
   6  12   6       81.52       79.98      4.41 o 
   7  12   6        4.18        2.57      1.68 o 
   8  12   6       52.17       48.68      4.94 o 
 -10  13   6       13.28       11.11      2.59 o 
  -9  13   6        0.20        3.19      1.54 o 
  -8  13   6       14.16       11.24      1.78 o 
  -7  13   6      963.77      955.32     12.02 o 
  -6  13   6      209.55      197.47      5.51 o 
  -5  13   6       11.94       12.89      1.86 o 
  -4  13   6       53.38       56.42      3.39 o 
  -3  13   6      754.75      752.51     13.73 o 
  -2  13   6       50.52       59.23      4.36 o 
  -1  13   6      559.27      541.32     32.37 o 
   0  13   6      318.61      322.09     11.14 o 
   1  13   6      146.76      152.95      7.91 o 
   2  13   6       27.66       19.43      3.84 o 
   3  13   6      105.45      104.60      7.46 o 
   4  13   6      272.40      261.19     14.78 o 
   5  13   6       36.45       35.52      3.42 o 
   6  13   6      194.21      216.07      7.72 o 
   7  13   6        4.61        9.44      2.37 o 
 -10  14   6       15.73       10.85      8.01 o 
  -9  14   6        3.61        5.72      2.09 o 
  -8  14   6      256.88      250.68      7.01 o 
  -7  14   6      390.87      394.44      8.54 o 
  -6  14   6       23.11       24.77      2.49 o 
  -5  14   6      243.27      225.27      6.60 o 
  -4  14   6       86.65       91.85      4.96 o 
  -3  14   6        3.79        3.27      1.61 o 
  -2  14   6        7.44        8.68      2.61 o 
  -1  14   6      152.28      152.91      7.78 o 
   0  14   6        2.62        7.95      2.56 o 
   1  14   6     1137.33     1109.66     22.61 o 
   2  14   6      254.01      258.21     11.89 o 
   3  14   6       23.61       32.19      9.80 o 
   4  14   6       79.63       73.02      6.92 o 
   5  14   6      154.11      137.52      8.34 o 
   6  14   6       37.68       32.59      4.18 o 
   7  14   6        0.71        1.34      2.07 o 
  -9  15   6       37.91       47.58      4.79 o 
  -8  15   6      272.32      292.06      9.64 o 
  -7  15   6       78.43       90.15      6.64 o 
  -6  15   6      144.45      141.97      5.50 o 
  -5  15   6      400.88      391.17     10.32 o 
  -4  15   6      355.57      364.07      9.54 o 
  -3  15   6       22.22       26.28      8.71 o 
  -2  15   6       75.87       76.20      6.44 o 
  -1  15   6      921.17      885.33     25.50 o 
   0  15   6      490.70      503.46     14.53 o 
   1  15   6      144.62      137.55      7.76 o 
   2  15   6       89.46       94.19      7.71 o 
   3  15   6       12.82        9.51      3.24 o 
   4  15   6      286.13      292.48     11.79 o 
   5  15   6       32.92       37.72      5.44 o 
   6  15   6      118.09      122.65      7.90 o 
  -8  16   6       38.98       45.83      8.06 o 
  -7  16   6      122.20      116.81      7.11 o 
  -6  16   6        0.98        2.38      1.47 o 
  -5  16   6      178.97      179.33      6.10 o 
  -4  16   6       18.48       28.50      4.06 o 
  -3  16   6      309.36      296.20     10.85 o 
  -2  16   6        0.96        5.62      2.23 o 
  -1  16   6        1.12        4.93      2.42 o 
   0  16   6       27.05       24.88      3.97 o 
   1  16   6      269.33      262.45     10.69 o 
   2  16   6        3.84        2.89      2.50 o 
   3  16   6       26.85       31.65      4.73 o 
   4  16   6        3.90        7.14      3.39 o 
   5  16   6       34.69       38.64      5.51 o 
   6  16   6        0.17        1.21      2.70 o 
  -8  17   6       53.69       60.47      5.40 o 
  -7  17   6        5.33        6.35      2.33 o 
  -6  17   6       11.58       12.41      3.16 o 
  -5  17   6       74.67       82.27      6.98 o 
  -4  17   6        1.49        5.68      2.98 o 
  -3  17   6      137.32      151.32      7.90 o 
  -2  17   6        0.08        7.58      3.66 o 
  -1  17   6       27.38       35.51      6.88 o 
   0  17   6       40.51       44.50      9.92 o 
   1  17   6      189.18      199.08      9.42 o 
   2  17   6       88.56       94.35      7.85 o 
   3  17   6        3.38        4.97      2.70 o 
   4  17   6      227.51      209.85     10.17 o 
   5  17   6        4.68        5.50      3.75 o 
  -7  18   6       11.99       12.62      5.12 o 
  -6  18   6      176.55      181.26     18.79 o 
  -5  18   6      132.74      168.24     12.56 o 
  -4  18   6        0.16        7.97      2.73 o 
  -3  18   6       75.44       90.38      7.31 o 
  -2  18   6       65.35       70.94      6.63 o 
  -1  18   6        1.21        7.20      4.61 o 
   0  18   6      109.03      123.06      7.58 o 
   1  18   6       11.55       21.24      4.14 o 
   2  18   6       34.31       35.96      5.10 o 
   3  18   6        4.36        2.66      2.67 o 
   4  18   6        2.74       -0.03      2.99 o 
  -6  19   6       31.06       34.80      5.14 o 
  -5  19   6       12.04       10.49      4.49 o 
  -4  19   6      265.61      271.29     16.10 o 
  -3  19   6        0.05        8.58      2.55 o 
  -2  19   6        2.87        4.34      2.32 o 
  -1  19   6        0.06        4.31      2.41 o 
   0  19   6      128.93      133.52     10.49 o 
   1  19   6       71.09       75.66      7.11 o 
   2  19   6       91.08       83.39      7.59 o 
   3  19   6      241.91      272.49     16.78 o 
  -4  20   6       10.72       21.26      5.68 o 
  -3  20   6        8.25       15.17      4.69 o 
  -2  20   6       12.35       20.99      3.65 o 
  -1  20   6      104.16      114.16     13.03 o 
   0  20   6      156.90      163.51     10.12 o 
   1  20   6        3.67        9.37      2.93 o 
 -11   1   7      499.29      519.42     11.63 o 
 -10   1   7      186.31      195.31      6.81 o 
  -9   1   7      124.49      125.99      5.35 o 
  -8   1   7      136.51      134.80      5.31 o 
  -7   1   7       86.91       90.58      5.02 o 
  -6   1   7       92.31       91.95      8.15 o 
  -5   1   7        0.76        2.79      1.34 o 
  -4   1   7     1606.51     1578.97     18.77 o 
  -3   1   7        3.73        5.12      1.40 o 
  -2   1   7       94.66      100.20      3.93 o 
  -1   1   7       22.86       21.99      2.25 o 
   0   1   7      149.66      140.73      4.40 o 
   1   1   7      644.75      652.65     10.20 o 
   2   1   7       50.79       49.39      3.32 o 
   3   1   7      751.10      746.85     11.51 o 
   4   1   7       73.14       78.11      4.33 o 
   5   1   7      271.94      287.20      7.16 o 
   6   1   7        9.67        6.56      2.39 o 
   7   1   7      369.69      360.47     12.85 o 
   8   1   7       37.60       31.23      4.91 o 
 -11   2   7        0.33        1.15      1.39 o 
 -10   2   7       94.70       84.00      5.31 o 
  -9   2   7       15.90       12.05      2.34 o 
  -8   2   7      279.69      269.88      7.56 o 
  -7   2   7      195.07      176.17      5.92 o 
  -6   2   7      202.52      202.35      6.18 o 
  -5   2   7      289.05      281.05      7.11 o 
  -4   2   7       71.65       73.04      4.29 o 
  -3   2   7        3.92        4.29      1.40 o 
  -2   2   7       37.95       36.86      2.92 o 
  -1   2   7       85.43       85.28      3.56 o 
   0   2   7       65.16       63.25      3.41 o 
   1   2   7        4.95        4.00      1.38 o 
   2   2   7       17.97       12.24      1.89 o 
   3   2   7       92.53       92.25      4.06 o 
   4   2   7       71.15       68.66      4.06 o 
   5   2   7      100.69      108.65      9.95 o 
   6   2   7        0.54        3.83      1.87 o 
   7   2   7      120.10      109.26     14.21 o 
   8   2   7       34.40       34.46      5.04 o 
 -11   3   7        3.19        3.08      1.50 o 
 -10   3   7       51.26       56.39      4.43 o 
  -9   3   7       98.27      110.26      8.50 o 
  -8   3   7       69.06       83.75      5.35 o 
  -7   3   7       26.51       24.30      2.73 o 
  -6   3   7       43.31       45.19      3.51 o 
  -5   3   7        7.39        8.15      1.65 o 
  -4   3   7      229.01      222.69      8.07 o 
  -3   3   7      227.88      232.11      6.11 o 
  -2   3   7      186.57      182.72      4.54 o 
  -1   3   7       47.66       44.26      3.04 o 
   0   3   7      280.15      286.21      6.49 o 
   1   3   7      196.10      182.17      6.11 o 
   2   3   7       38.22       39.59      3.20 o 
   3   3   7      140.94      149.93      6.70 o 
   4   3   7       68.85       68.15      4.85 o 
   5   3   7       57.70       52.53      4.99 o 
   6   3   7      352.55      339.07      9.63 o 
   7   3   7      450.09      461.96     22.28 o 
   8   3   7       42.54       42.32     11.36 o 
 -11   4   7       67.31       68.92      4.90 o 
 -10   4   7      144.93      141.16      6.65 o 
  -9   4   7        0.11        1.44      1.38 o 
  -8   4   7      211.84      210.94      6.71 o 
  -7   4   7       64.74       68.11      4.61 o 
  -6   4   7       60.77       56.65      3.90 o 
  -5   4   7        6.66        7.51      1.63 o 
  -4   4   7       55.51       50.90      3.56 o 
  -3   4   7       27.21       28.04      2.77 o 
  -2   4   7       50.16       58.94      3.14 o 
  -1   4   7      243.37      237.30      5.97 o 
   0   4   7      414.21      405.33      7.90 o 
   1   4   7       68.77       69.94      4.59 o 
   2   4   7        9.64        9.43      1.84 o 
   3   4   7      188.62      184.15      5.48 o 
   4   4   7       61.22       56.55      4.52 o 
   5   4   7       23.98       29.87      3.61 o 
   6   4   7      197.67      192.28      7.31 o 
   7   4   7        0.59        2.88      2.41 o 
   8   4   7        6.09        7.57      3.04 o 
 -11   5   7      218.78      215.74      7.35 o 
 -10   5   7      195.40      188.75      6.76 o 
  -9   5   7        1.68        1.38      1.41 o 
  -8   5   7       51.45       45.11      3.74 o 
  -7   5   7      135.07      130.72      5.17 o 
  -6   5   7      430.88      422.51      9.17 o 
  -5   5   7      206.30      196.99      5.97 o 
  -4   5   7      109.46      109.35      4.48 o 
  -3   5   7       53.31       50.95      2.98 o 
  -2   5   7       70.68       71.26      3.18 o 
  -1   5   7      171.94      163.29      5.02 o 
   0   5   7       86.21       90.25      4.52 o 
   1   5   7       48.41       56.15      3.93 o 
   2   5   7      141.51      143.67      5.59 o 
   3   5   7        0.05        2.03      1.88 o 
   4   5   7       78.13       75.91      5.15 o 
   5   5   7      105.55      101.36      5.81 o 
   6   5   7      449.80      442.41     11.28 o 
   7   5   7        0.11        0.58      2.95 o 
   8   5   7        9.78        7.79      2.56 o 
 -11   6   7       35.56       36.04      4.18 o 
 -10   6   7      139.07      138.29      5.96 o 
  -9   6   7        3.30        1.77      1.47 o 
  -8   6   7       41.57       43.29      3.67 o 
  -7   6   7       93.33       88.47      7.07 o 
  -6   6   7      252.46      251.70      7.00 o 
  -5   6   7        2.78        5.12      1.47 o 
  -4   6   7        0.19        0.25      1.17 o 
  -3   6   7       11.99       12.09      1.60 o 
  -2   6   7        5.00        5.25      1.35 o 
  -1   6   7      197.27      199.27      5.60 o 
   0   6   7       37.33       38.19      2.99 o 
   1   6   7      320.98      313.10      7.05 o 
   2   6   7      508.81      506.77     30.56 o 
   3   6   7       59.74       66.90      5.47 o 
   4   6   7       10.66       10.51      5.25 o 
   5   6   7      248.42      254.40     11.71 o 
   6   6   7       10.94       11.42      2.83 o 
   7   6   7      198.44      215.93     11.18 o 
   8   6   7        1.71        5.08      2.13 o 
 -11   7   7      116.38      123.02      7.08 o 
 -10   7   7      151.68      150.23      6.12 o 
  -9   7   7       21.94       19.59      2.66 o 
  -8   7   7       52.89       49.64      3.95 o 
  -7   7   7      241.42      255.07      7.30 o 
  -6   7   7      133.45      142.91      6.66 o 
  -5   7   7      223.97      218.61      6.39 o 
  -4   7   7       14.51       14.43      1.76 o 
  -3   7   7       12.15       15.45      2.39 o 
  -2   7   7      228.67      223.43      6.03 o 
  -1   7   7      224.71      216.33      5.91 o 
   0   7   7      669.58      670.57     10.86 o 
   1   7   7        1.75        3.91      1.37 o 
   2   7   7        4.25        3.67      2.16 o 
   3   7   7        8.74       13.62      8.16 o 
   4   7   7      632.74      661.58     13.41 o 
   5   7   7       95.45       99.44      6.16 o 
   6   7   7      176.51      168.79      8.50 o 
   7   7   7        7.07        8.12      2.39 o 
 -10   8   7      244.54      248.20      7.83 o 
  -9   8   7       37.56       46.26      3.95 o 
  -8   8   7       55.60       55.49      4.40 o 
  -7   8   7       60.59       59.25      4.19 o 
  -6   8   7      243.82      226.55      6.73 o 
  -5   8   7        2.15        6.07      1.36 o 
  -4   8   7      121.77      124.74      4.12 o 
  -3   8   7       14.64       18.10      2.11 o 
  -2   8   7       63.17       62.92      3.91 o 
  -1   8   7      291.22      290.73      6.99 o 
   0   8   7      100.91       96.51      6.01 o 
   1   8   7      112.57      126.11      7.37 o 
   2   8   7      504.53      525.54     14.52 o 
   3   8   7       75.39       89.00      7.14 o 
   4   8   7      116.54      111.59      5.74 o 
   5   8   7      470.49      502.65     11.12 o 
   6   8   7      381.52      386.27      9.23 o 
   7   8   7       17.26       13.08      3.25 o 
 -10   9   7       66.92       64.72      4.78 o 
  -9   9   7      425.70      427.29     10.15 o 
  -8   9   7       62.72       63.86      6.35 o 
  -7   9   7      183.19      178.02      6.16 o 
  -6   9   7       49.85       53.37      3.98 o 
  -5   9   7       15.95       15.21      1.92 o 
  -4   9   7      126.56      127.41      4.24 o 
  -3   9   7      988.05      978.48     15.65 o 
  -2   9   7       34.12       35.18      3.04 o 
  -1   9   7     1126.72     1091.59     14.89 o 
   0   9   7        3.16        1.97      2.05 o 
   1   9   7      169.89      165.21      7.94 o 
   2   9   7        2.53        0.49      2.07 o 
   3   9   7        0.16        2.70      2.34 o 
   4   9   7       86.93       96.86      7.79 o 
   5   9   7      352.88      344.83      9.87 o 
   6   9   7        2.97       10.02      2.03 o 
   7   9   7      100.62      100.54      5.70 o 
 -10  10   7       25.81       18.44      3.10 o 
  -9  10   7      156.09      156.27      9.13 o 
  -8  10   7      109.86      103.95      5.51 o 
  -7  10   7       39.74       38.51      3.54 o 
  -6  10   7       55.47       53.49      3.43 o 
  -5  10   7      552.84      546.93      9.24 o 
  -4  10   7      192.76      188.49      5.75 o 
  -3  10   7      423.39      430.72      8.97 o 
  -2  10   7      154.60      157.85      5.33 o 
  -1  10   7        6.82        4.75      1.57 o 
   0  10   7       24.85       19.91      5.48 o 
   1  10   7       32.38       32.94      4.56 o 
   2  10   7      230.59      217.68     17.91 o 
   3  10   7       40.17       39.91      5.24 o 
   4  10   7      265.66      261.96     10.89 o 
   5  10   7       76.42       70.49      8.76 o 
   6  10   7        4.23        5.15      1.91 o 
   7  10   7      118.94      120.40      6.83 o 
  -9  11   7       81.91       92.09      6.25 o 
  -8  11   7       44.09       36.38      3.53 o 
  -7  11   7      314.81      310.89      8.31 o 
  -6  11   7       18.14       20.55      2.36 o 
  -5  11   7       24.69       25.28      2.42 o 
  -4  11   7       73.41       69.32      4.12 o 
  -3  11   7      119.63      123.57      4.84 o 
  -2  11   7       92.96       87.42      4.76 o 
  -1  11   7      141.19      136.28      7.32 o 
   0  11   7      105.09       94.30     10.55 o 
   1  11   7      132.79      121.99      7.22 o 
   2  11   7       15.65       17.65      3.71 o 
   3  11   7       65.41       67.85      6.64 o 
   4  11   7      219.27      218.70     10.13 o 
   5  11   7       18.54       14.23      3.68 o 
   6  11   7       57.66       48.44      8.83 o 
  -9  12   7       49.72       53.96      4.37 o 
  -8  12   7      184.62      182.12      6.55 o 
  -7  12   7      628.60      636.39     12.29 o 
  -6  12   7       67.27       65.79      4.46 o 
  -5  12   7      463.38      453.89      8.55 o 
  -4  12   7        0.04        2.34      1.40 o 
  -3  12   7       30.29       36.61      3.35 o 
  -2  12   7      146.41      145.34      7.60 o 
  -1  12   7       75.12       59.13      5.74 o 
   0  12   7      278.99      272.62     10.60 o 
   1  12   7      423.95      416.75     13.41 o 
   2  12   7       15.18       23.16      6.73 o 
   3  12   7      290.12      293.78     11.70 o 
   4  12   7      136.89      137.80      8.30 o 
   5  12   7       11.26       14.44      4.50 o 
   6  12   7       60.51       81.99     11.20 o 
  -8  13   7      424.12      401.81      9.87 o 
  -7  13   7       77.21       77.41      4.35 o 
  -6  13   7      168.56      168.56      6.04 o 
  -5  13   7      154.29      147.26      7.81 o 
  -4  13   7      100.01      107.96      5.06 o 
  -3  13   7       16.75       20.68      3.03 o 
  -2  13   7        5.62        5.61      5.56 o 
  -1  13   7      111.61      113.25      7.45 o 
   0  13   7        0.38        2.56      3.26 o 
   1  13   7       11.25       15.39      3.46 o 
   2  13   7       90.33       92.36      7.79 o 
   3  13   7      157.75      155.41      8.69 o 
   4  13   7       92.77       87.81     11.35 o 
   5  13   7       21.03       17.49      5.67 o 
  -8  14   7       10.37       13.78      2.89 o 
  -7  14   7       97.91       83.13      6.81 o 
  -6  14   7        5.17        7.28      2.73 o 
  -5  14   7      279.60      309.77      8.14 o 
  -4  14   7      204.91      213.76      6.68 o 
  -3  14   7      741.50      740.20     15.08 o 
  -2  14   7      276.68      267.05     10.76 o 
  -1  14   7       25.93       22.48      5.06 o 
   0  14   7      130.41      145.89      8.17 o 
   1  14   7      268.13      273.16     11.12 o 
   2  14   7     1009.88      986.62     38.80 o 
   3  14   7       25.03       25.61      4.41 o 
   4  14   7      329.66      303.44     12.34 o 
   5  14   7        6.93        8.51      4.73 o 
  -7  15   7       11.32       23.31      2.82 o 
  -6  15   7        2.63        1.23      2.17 o 
  -5  15   7      130.92      140.03     10.14 o 
  -4  15   7       10.58       14.05      2.94 o 
  -3  15   7      202.51      210.77      9.41 o 
  -2  15   7       87.99       82.30      6.98 o 
  -1  15   7      511.24      493.24     15.78 o 
   0  15   7       54.88       67.18      6.51 o 
   1  15   7        1.11        5.15      2.49 o 
   2  15   7       41.17       39.25      5.16 o 
   3  15   7       26.10       26.37      4.59 o 
   4  15   7        7.49        7.50      4.08 o 
  -6  16   7        4.86        8.75      2.17 o 
  -5  16   7      129.31      132.45      7.81 o 
  -4  16   7      130.62      141.74     13.88 o 
  -3  16   7       36.07       41.77      7.19 o 
  -2  16   7      212.29      211.63      9.65 o 
  -1  16   7       33.86       38.28      6.79 o 
   0  16   7        1.51        6.29      2.46 o 
   1  16   7      124.06      117.85     11.52 o 
   2  16   7      146.98      154.30     11.50 o 
   3  16   7        4.96        8.17      4.22 o 
  -5  17   7        1.86        7.41      2.91 o 
  -4  17   7      119.01      137.28     14.85 o 
  -3  17   7       72.24       76.36      6.70 o 
  -2  17   7      420.23      446.01     14.31 o 
  -1  17   7       56.21       52.00      5.77 o 
   0  17   7      220.99      239.99     10.60 o 
   1  17   7       29.05       25.28      4.18 o 
   2  17   7       12.64       15.57      5.35 o 
  -3  18   7       14.65       26.55      3.83 o 
  -2  18   7      129.51      142.80      8.03 o 
  -1  18   7       60.10       90.62      7.67 o 
   0  18   7        4.44        3.42      2.87 o 
 -10   0   8      171.07      159.69     13.22 o 
  -9   0   8       86.23       90.18      7.93 o 
  -8   0   8      633.74      655.85     26.34 o 
  -7   0   8       42.72       50.41      5.76 o 
  -6   0   8      602.43      594.51     16.32 o 
  -5   0   8      244.55      266.59     10.42 o 
  -4   0   8      578.66      559.63     16.73 o 
  -3   0   8      509.12      509.96     18.36 o 
  -2   0   8     3166.09     3055.80     61.46 o 
  -1   0   8       34.99       59.78      7.93 o 
   0   0   8      727.37      719.52     24.02 o 
   1   0   8      273.33      258.95     13.76 o 
   2   0   8        1.90        3.70      1.87 o 
   3   0   8       17.49       20.01      3.41 o 
   4   0   8       42.91       38.23      5.78 o 
   5   0   8       24.92       28.32      6.13 o 
   6   0   8        0.25       -2.64      2.95 o 
 -10   1   8        9.15        7.65      3.02 o 
  -9   1   8       25.82       27.68      4.93 o 
  -8   1   8       10.93       10.38      3.06 o 
  -7   1   8        2.13        2.07      1.49 o 
  -6   1   8        3.50        4.71      1.66 o 
  -5   1   8       23.99       23.88      2.75 o 
  -4   1   8        1.28        1.96      1.42 o 
  -3   1   8     1834.21     1753.69     20.98 o 
  -2   1   8      567.17      552.07     11.88 o 
  -1   1   8       46.56       45.95      7.28 o 
   0   1   8        2.29        7.87      3.44 o 
   1   1   8      680.37      651.00     16.05 o 
   2   1   8      134.63      131.06      5.62 o 
   3   1   8       72.28       70.40      4.27 o 
   4   1   8       44.59       49.79      4.33 o 
   5   1   8       81.19       79.61      5.61 o 
   6   1   8      164.78      176.10     13.47 o 
 -10   2   8        0.59       -0.09      2.07 o 
  -9   2   8        0.73        1.25      1.26 o 
  -8   2   8       35.22       39.99      4.77 o 
  -7   2   8       91.22       76.03      4.92 o 
  -6   2   8      159.50      169.59      6.04 o 
  -5   2   8       86.42       81.80      4.83 o 
  -4   2   8        4.73        4.04      1.93 o 
  -3   2   8      857.20      812.07     12.90 o 
  -2   2   8      146.16      147.14      6.03 o 
  -1   2   8      281.57      296.80     10.63 o 
   0   2   8        2.91        6.08      2.26 o 
   1   2   8       52.73       64.97      5.73 o 
   2   2   8       22.37       22.71      2.92 o 
   3   2   8      306.31      335.26      7.89 o 
   4   2   8       32.95       37.65      6.11 o 
   5   2   8      725.34      719.58     14.68 o 
   6   2   8        5.84        3.41      3.94 o 
 -10   3   8        1.25        0.58      2.11 o 
  -9   3   8       31.19       21.79      2.96 o 
  -8   3   8        4.57        4.09      1.61 o 
  -7   3   8        5.75        6.14      1.73 o 
  -6   3   8      207.89      205.84     11.13 o 
  -5   3   8       19.43       19.95      2.51 o 
  -4   3   8       94.04      111.34      8.64 o 
  -3   3   8       78.38       77.66      5.38 o 
  -2   3   8       49.69       56.64      4.46 o 
  -1   3   8       18.32       14.12      2.94 o 
   0   3   8        0.84        0.43      1.32 o 
   1   3   8        0.68        1.44      2.40 o 
   2   3   8       65.16       61.26      4.61 o 
   3   3   8        6.47       11.57      2.98 o 
   4   3   8      212.53      205.74      7.43 o 
   5   3   8       10.20       14.37      4.44 o 
   6   3   8      325.21      310.93      9.66 o 
 -10   4   8       11.42        6.59      3.07 o 
  -9   4   8      325.23      315.87      9.03 o 
  -8   4   8      167.25      166.34      6.33 o 
  -7   4   8      275.56      261.57      8.46 o 
  -6   4   8       39.03       36.20      5.23 o 
  -5   4   8       99.31      100.00      4.91 o 
  -4   4   8       12.75        7.15      1.79 o 
  -3   4   8       10.80       11.76      2.34 o 
  -2   4   8       59.16       65.89      4.88 o 
  -1   4   8       90.28      101.66      5.54 o 
   0   4   8       90.00       85.98      5.02 o 
   1   4   8       61.18       62.33      4.63 o 
   2   4   8      193.58      171.38      6.47 o 
   3   4   8      120.04      125.06     12.85 o 
   4   4   8       74.70       68.74      6.43 o 
   5   4   8       88.51       91.14      6.03 o 
   6   4   8        0.08        5.35      5.00 o 
  -9   5   8       35.96       36.66      4.48 o 
  -8   5   8        7.30        6.59      2.11 o 
  -7   5   8       72.40       59.74      4.35 o 
  -6   5   8      124.24      132.10      5.36 o 
  -5   5   8       88.96       89.76      5.07 o 
  -4   5   8      198.16      216.78      6.52 o 
  -3   5   8        0.05        0.62      1.35 o 
  -2   5   8        3.71        7.50      1.96 o 
  -1   5   8       16.44       15.13      2.10 o 
   0   5   8        0.00        1.78      1.37 o 
   1   5   8      176.39      181.97      6.67 o 
   2   5   8       16.98       19.64      3.98 o 
   3   5   8      173.36      170.30     13.29 o 
   4   5   8        9.64       12.95      3.14 o 
   5   5   8       53.28       49.46      6.21 o 
   6   5   8        0.54        0.07      2.09 o 
  -9   6   8        0.05        2.57      1.55 o 
  -8   6   8        3.04        1.98      1.55 o 
  -7   6   8       22.01       15.76      2.49 o 
  -6   6   8      114.15      113.87      8.94 o 
  -5   6   8       37.16       43.60      3.63 o 
  -4   6   8       26.04       28.45      3.41 o 
  -3   6   8      232.95      240.88      8.04 o 
  -2   6   8        0.62        2.47      2.21 o 
  -1   6   8       80.66       78.55      4.50 o 
   0   6   8      218.77      221.61      7.34 o 
   1   6   8       92.53       92.07      7.26 o 
   2   6   8      225.03      223.67      9.62 o 
   3   6   8       54.11       57.86     13.02 o 
   4   6   8       43.91       46.64      8.36 o 
   5   6   8       21.82       16.34      3.50 o 
  -9   7   8       45.76       47.03      4.81 o 
  -8   7   8      104.47      104.72      5.93 o 
  -7   7   8       14.01        9.25      2.11 o 
  -6   7   8        2.80        1.46      1.43 o 
  -5   7   8       62.92       66.32      4.42 o 
  -4   7   8       18.23       20.74      3.09 o 
  -3   7   8       70.56       70.41      5.23 o 
  -2   7   8       23.83       22.74      2.57 o 
  -1   7   8       18.64       22.42      2.53 o 
   0   7   8       10.81       12.40      2.66 o 
   1   7   8      485.62      457.10     13.78 o 
   2   7   8        0.63        2.66      2.31 o 
   3   7   8        9.98       12.79      3.21 o 
   4   7   8       92.08      104.31      8.30 o 
   5   7   8      163.99      155.79      8.63 o 
  -9   8   8      271.04      276.82      9.70 o 
  -8   8   8       20.63       18.72      2.70 o 
  -7   8   8       47.41       51.24      4.16 o 
  -6   8   8       19.30       18.45      2.51 o 
  -5   8   8      445.26      436.86      9.77 o 
  -4   8   8        6.62        5.01      2.90 o 
  -3   8   8      169.62      165.26      6.73 o 
  -2   8   8       10.61       11.42      1.92 o 
  -1   8   8        2.15        4.09      2.01 o 
   0   8   8       41.19       48.87      7.34 o 
   1   8   8        2.94        9.52      2.83 o 
   2   8   8       95.31      104.65     11.72 o 
   3   8   8        1.25        1.83      2.38 o 
   4   8   8      103.02      105.96      8.21 o 
   5   8   8       41.54       46.46      5.65 o 
  -8   9   8       44.77       46.82      4.02 o 
  -7   9   8      101.90      100.53      5.72 o 
  -6   9   8        0.34        1.60      1.45 o 
  -5   9   8        0.95        2.80      2.64 o 
  -4   9   8       11.45        8.49      2.37 o 
  -3   9   8       79.93       77.98      4.71 o 
  -2   9   8        5.95        5.27      1.81 o 
  -1   9   8       31.58       32.98      3.70 o 
   0   9   8       23.04       26.29      4.06 o 
   1   9   8       25.37       26.61      4.21 o 
   2   9   8      155.29      148.44      9.84 o 
   3   9   8       79.22       80.95      7.29 o 
   4   9   8      145.48      143.48      8.30 o 
  -8  10   8        3.10        3.05      2.87 o 
  -7  10   8       93.29       86.96      5.36 o 
  -6  10   8       39.65       38.45      3.60 o 
  -5  10   8       64.83       73.89      5.72 o 
  -4  10   8       30.73       29.05      5.44 o 
  -3  10   8      179.67      183.68      6.09 o 
  -2  10   8        0.00        2.25      1.63 o 
  -1  10   8        0.00        2.36      1.62 o 
   0  10   8       94.21       95.86      6.08 o 
   1  10   8        0.58        5.14      4.87 o 
   2  10   8      612.20      596.75     16.92 o 
   3  10   8       75.28       86.10      7.65 o 
   4  10   8       54.60       54.92      8.78 o 
  -7  11   8      315.41      325.99      9.69 o 
  -6  11   8       50.39       41.42      4.31 o 
  -5  11   8       13.04       13.30      4.08 o 
  -4  11   8       22.67       27.51      3.91 o 
  -3  11   8        2.04        5.37      1.63 o 
  -2  11   8      145.25      142.31      8.70 o 
  -1  11   8      138.34      146.58      6.46 o 
   0  11   8       51.78       62.12      5.08 o 
   1  11   8        4.87        9.14      2.99 o 
   2  11   8      144.12      157.33     12.97 o 
   3  11   8       37.80       37.58      6.25 o 
  -6  12   8        3.15        4.85      1.79 o 
  -5  12   8      187.92      187.86     12.24 o 
  -4  12   8       98.56       99.15      5.19 o 
  -3  12   8      164.46      158.10     10.60 o 
  -2  12   8       28.69       33.73      3.73 o 
  -1  12   8        9.80       18.42      3.08 o 
   0  12   8       16.75       19.84      3.08 o 
   1  12   8       57.73       52.06      5.94 o 
   2  12   8       33.69       30.29      6.54 o 
   3  12   8      103.94      119.00     12.95 o 
  -6  13   8       32.08       32.42      3.94 o 
  -5  13   8        0.79        4.41      2.13 o 
  -4  13   8        7.86        8.70      2.62 o 
  -3  13   8      140.03      158.65      6.86 o 
  -2  13   8       89.74       92.46      6.18 o 
  -1  13   8      122.44      129.73      6.25 o 
   0  13   8       18.03       26.54      4.26 o 
   1  13   8       15.93        5.25      3.57 o 
   2  13   8       10.59        6.77      3.86 o 
  -4  14   8      162.74      173.33     14.86 o 
  -3  14   8       24.10       28.06      3.48 o 
  -2  14   8        1.66        6.79      3.44 o 
  -1  14   8      123.54      129.29      6.44 o 
   0  14   8        0.36        3.87      3.32 o 
   1  14   8      355.56      374.43     19.10 o 
  -7   1   9       20.23       12.62      7.15 o 
  -6   1   9       64.92       75.66      9.15 o 
  -5   1   9       59.16       65.59      4.59 o 
  -4   1   9      582.31      579.70     16.56 o 
  -3   1   9        0.11        6.96      2.44 o 
  -2   1   9        6.07       10.20      2.75 o 
  -1   1   9       51.53       54.20      5.72 o 
   0   1   9       45.56       48.75      7.44 o 
   1   1   9      338.80      349.90     12.20 o 
   2   1   9        8.37       14.01      4.15 o 
   3   1   9      162.85      165.71     11.79 o 
  -7   2   9      146.71      135.46      8.27 o 
  -6   2   9       30.72       32.75      3.72 o 
  -5   2   9        0.84        3.11      1.75 o 
  -4   2   9       27.98       27.63      5.33 o 
  -3   2   9       82.91       91.96      7.55 o 
  -2   2   9       52.39       51.21      5.60 o 
  -1   2   9        8.06       15.88      3.22 o 
   0   2   9       16.61       15.62      3.34 o 
   1   2   9       50.27       43.59     10.81 o 
   2   2   9       76.36       69.56      6.31 o 
   3   2   9        0.37        8.17      3.14 o 
  -7   3   9       24.59       18.33      4.10 o 
  -6   3   9      125.96      131.56     10.42 o 
  -5   3   9        8.66       12.42      2.68 o 
  -4   3   9       55.12       67.66      5.47 o 
  -3   3   9       23.97       23.17      9.49 o 
  -2   3   9        0.09        4.78      2.12 o 
  -1   3   9        0.00        4.39      2.10 o 
   0   3   9        0.64        7.44      2.35 o 
   1   3   9      157.05      177.50     15.13 o 
   2   3   9        3.25        6.37      2.93 o 
   3   3   9       37.07       42.75      5.00 o 
  -7   4   9        5.14        1.76      2.38 o 
  -6   4   9        6.65        7.97      3.26 o 
  -5   4   9        0.98        0.99      1.49 o 
  -4   4   9       13.08       17.35      3.12 o 
  -3   4   9        7.06        4.82      1.84 o 
  -2   4   9        4.99        7.09      2.34 o 
  -1   4   9      181.77      182.24      9.88 o 
   0   4   9       84.43       88.03     14.65 o 
   1   4   9        1.02        6.12      2.81 o 
   2   4   9       49.12       52.79      8.15 o 
   3   4   9       97.11      102.74      7.19 o 
  -6   5   9       53.16       46.00      5.41 o 
  -5   5   9        0.31        2.68      1.72 o 
  -4   5   9        8.51        8.25      2.21 o 
  -3   5   9       63.38       70.88      5.49 o 
  -2   5   9        8.11       12.96      4.62 o 
  -1   5   9       11.19       16.26      3.37 o 
   0   5   9      282.12      273.85     13.16 o 
   1   5   9       25.18       19.94      4.95 o 
   2   5   9        6.82       13.71      2.87 o 
  -6   6   9       85.38       88.89      7.90 o 
  -5   6   9       25.84       18.57      3.21 o 
  -4   6   9       35.27       32.99      3.96 o 
  -3   6   9       52.62       50.57      4.69 o 
  -2   6   9        0.16        2.88      2.61 o 
  -1   6   9       62.61       70.41      9.81 o 
   0   6   9       33.05       30.33      6.31 o 
   1   6   9       36.25       39.26      4.84 o 
   2   6   9       71.21       65.02      9.10 o 
  -6   7   9        1.76        3.81      3.49 o 
  -5   7   9      139.93      124.85     12.59 o 
  -4   7   9        4.45        3.99      2.32 o 
  -3   7   9       29.78       33.82      3.80 o 
  -2   7   9      262.64      249.61     10.62 o 
  -1   7   9       70.37       66.84      9.27 o 
   0   7   9      105.10      108.07     11.96 o 
   1   7   9      148.95      119.48     10.25 o 
  -5   8   9        0.64        1.01      2.07 o 
  -4   8   9       30.14       19.54      5.69 o 
  -3   8   9       31.70       31.95      4.70 o 
  -2   8   9        0.07        1.47      2.01 o 
  -1   8   9      224.71      213.19     14.37 o 
   0   8   9      107.07       96.36     10.55 o 
   1   8   9       26.28       19.57      5.40 o 
  -4   9   9        7.62        6.41      2.77 o 
  -3   9   9      334.00      310.64     16.52 o 
  -2   9   9        0.12        4.72      3.42 o 
   0   9   9        0.84        6.86      3.85 o 
                                                 
